# Supplementary material for: 2,7-Dihydr­oxy-3,6-dimethoxy­phenanthrene from Dehaasia longipedicellata
Source: Acta Crystallogr Sect E Struct Rep Online. 2008 May 21;64(Pt 6):o1135. doi: 10.1107/S1600536808014451 (PMC2961515; doi:10.1107/S1600536808014451)
Supplement: Supplementary file 1 [file e-64-o1135-sup1.cif]

##############################################################################
###                                                                        ###
###        Electronic paper (Acta Crystallographica Section E)             ###
###                                                                        ###
##############################################################################
#                                                                            #
# This CIF contains the data in a paper accepted for publication in Acta     #
# Crystallographica Section E. It conforms to the requirements of Notes      #
# for Authors for Section E, and has been peer reviewed under the auspices   #
# of the IUCr Commission on Journals.                                        #
#                                                                            #
# Full details of the Crystallographic Information File format               #
# are given in the paper "The Crystallographic Information File (CIF):       #
# a New Standard Archive File for Crystallography" by S. R. Hall, F. H.      #
# Allen and I. D. Brown [Acta Cryst. (1991), A47, 655-685].                  #
#                                                                            #
# The current version of the core CIF dictionary is obtainable from          #
# ftp://ftp.iucr.org/pub/cif_core.dic. The current version number is 2.4.    #
#                                                                            #
# Software is freely available for graphical display of the structure(s) in  #
# this CIF.  For information consult the CIF home page http://www.iucr.org/  #
# cif/home.html                                                              #
#                                                                            #
# This file may be used for bona fide research purposes within the           #
# scientific community so long as proper attribution is given to the journal # 
# article from which it was obtained.                                        #
#                                                                            #
##############################################################################
                                             
data_I
_audit_creation_method     SHELXL-97
_chemical_name_systematic
;
2,7-Dihydroxy-3,6-dimethoxyphenanthrene
;
_chemical_name_common     ?
_chemical_formula_moiety     'C16 H14 O4'
_chemical_formula_sum     'C16 H14 O4'
_chemical_formula_iupac     'C16 H14 O4'
_chemical_formula_weight     270.27
_chemical_melting_point     ?
_symmetry_cell_setting     Monoclinic
_symmetry_space_group_name_H-M     'P 21/c'
_symmetry_space_group_name_Hall     '-P 2ybc'
loop_
    _symmetry_equiv_pos_as_xyz
    'x, y, z'
    '-x, y+1/2, -z+1/2'
    '-x, -y, -z'
    'x, -y-1/2, z-1/2'
_cell_length_a     11.6268(2)
_cell_length_b     7.22070(10)
_cell_length_c     16.5351(2)
_cell_angle_alpha     90.00
_cell_angle_beta     109.1960(10)
_cell_angle_gamma     90.00
_cell_volume     1311.00(3)
_cell_formula_units_Z     4
_cell_measurement_reflns_used     8700
_cell_measurement_theta_min     2.6
_cell_measurement_theta_max     28.3
_cell_measurement_temperature     100(2)
_exptl_crystal_description     Prism
_exptl_crystal_colour     'Pale brown'
_exptl_crystal_size_max     0.30
_exptl_crystal_size_mid     0.25
_exptl_crystal_size_min     0.05
_exptl_crystal_density_diffrn     1.369
_exptl_crystal_density_meas     ?
_exptl_crystal_density_method     'not measured'
_exptl_crystal_F_000     568
_exptl_absorpt_coefficient_mu     0.098
_exptl_absorpt_correction_type     None
_exptl_absorpt_process_details     ?
_exptl_absorpt_correction_T_min     ?
_exptl_absorpt_correction_T_max     ?
_diffrn_ambient_temperature     100(2)
_diffrn_radiation_type     MoK\a
_diffrn_radiation_wavelength     0.71073
_diffrn_radiation_source     'fine-focus sealed tube'
_diffrn_radiation_monochromator     graphite
_diffrn_measurement_device_type     'Bruker SMART APEX'
_diffrn_measurement_method     \w
_diffrn_detector_area_resol_mean     ?
_diffrn_reflns_number     15710
_diffrn_reflns_av_R_equivalents     0.0204
_diffrn_reflns_av_sigmaI/netI     0.0145
_diffrn_reflns_theta_min     2.61
_diffrn_reflns_theta_max     27.50
_diffrn_reflns_theta_full     27.50
_diffrn_measured_fraction_theta_max     0.990
_diffrn_measured_fraction_theta_full     0.990
_diffrn_reflns_limit_h_min     -11
_diffrn_reflns_limit_h_max     15
_diffrn_reflns_limit_k_min     -9
_diffrn_reflns_limit_k_max     9
_diffrn_reflns_limit_l_min     -21
_diffrn_reflns_limit_l_max     21
_diffrn_standards_number     0
_diffrn_standards_interval_count     0
_diffrn_standards_interval_time     0
_diffrn_standards_decay_%     0
_reflns_number_total     2991
_reflns_number_gt     2671
_reflns_threshold_expression     I>2\s(I)
_refine_ls_structure_factor_coef     Fsqd
_refine_ls_matrix_type     full
_refine_ls_R_factor_all     0.0501
_refine_ls_R_factor_gt     0.0456
_refine_ls_wR_factor_gt     0.1450
_refine_ls_wR_factor_ref     0.1498
_refine_ls_goodness_of_fit_ref     1.105
_refine_ls_restrained_S_all     1.102
_refine_ls_number_reflns     2991
_refine_ls_number_parameters     237
_refine_ls_number_restraints     14
_refine_ls_hydrogen_treatment     refall
_refine_ls_weighting_scheme     calc
_refine_ls_weighting_details
           'calc w=1/[\s^2^(Fo^2^)+(0.07P)^2^+1.2422P] where P=(Fo^2^+2Fc^2^)/3'
_atom_sites_solution_hydrogens     geom
_atom_sites_solution_primary     direct
_atom_sites_solution_secondary     difmap
_refine_ls_shift/su_max     0.001
_refine_ls_shift/su_mean     0.000
_refine_diff_density_max     0.421
_refine_diff_density_min     -0.230
_refine_ls_extinction_method     none
_refine_ls_extinction_coef     ?
loop_
    _atom_type_symbol
    _atom_type_description
    _atom_type_scat_dispersion_real
    _atom_type_scat_dispersion_imag
    _atom_type_scat_source
    'C' 'C' 0.0033 0.0016
                         'International Tables Vol C Tables 4.2.6.8 and 6.1.1.4'
    'H' 'H' 0.0000 0.0000
                         'International Tables Vol C Tables 4.2.6.8 and 6.1.1.4'
    'O' 'O' 0.0106 0.0060
                         'International Tables Vol C Tables 4.2.6.8 and 6.1.1.4'
_computing_data_collection     'APEX2 (Bruker, 2007)'
_computing_cell_refinement     'SAINT (Bruker, 2007)'
_computing_data_reduction     'SAINT (Bruker, 2007)'
_computing_structure_solution     'SHELXS97 (Sheldrick, 2008)'
_computing_structure_refinement     'SHELXL97 (Sheldrick, 2008)'
_computing_molecular_graphics     'X-SEED (Barbour, 2001)'
_computing_publication_material     'publCIF (Westrip, 2008)'
loop_
    _atom_site_type_symbol
    _atom_site_label
    _atom_site_fract_x
    _atom_site_fract_y
    _atom_site_fract_z
    _atom_site_U_iso_or_equiv
    _atom_site_adp_type
    _atom_site_calc_flag
    _atom_site_refinement_flags
    _atom_site_occupancy
    _atom_site_disorder_assembly
    _atom_site_disorder_group
    O O1 0.71900(10) 0.23952(17) 0.51347(7) 0.0175(3) Uani d . 1 . .
    O O2 0.85160(11) 0.40262(19) 0.65922(8) 0.0213(3) Uani d D 1 . .
    O O3 -0.02829(12) 0.2974(2) 0.54817(9) 0.0277(3) Uani d D 1 . .
    O O4 0.05316(11) 0.19182(19) 0.42576(8) 0.0236(3) Uani d . 1 . .
    C C1 0.47440(14) 0.3578(2) 0.60344(10) 0.0137(3) Uani d . 1 . .
    C C2 0.53118(14) 0.2890(2) 0.54541(10) 0.0141(3) Uani d D 1 . .
    C C3 0.65507(14) 0.3029(2) 0.56408(10) 0.0147(3) Uani d . 1 . .
    C C4 0.72887(14) 0.3887(2) 0.64087(10) 0.0160(3) Uani d . 1 . .
    C C5 0.67565(15) 0.4568(2) 0.69713(10) 0.0164(3) Uani d D 1 . .
    C C6 0.54872(14) 0.4405(2) 0.68039(10) 0.0148(3) Uani d . 1 . .
    C C7 0.49473(15) 0.5060(2) 0.74130(10) 0.0161(3) Uani d D 1 . .
    C C8 0.37442(15) 0.4861(2) 0.72813(10) 0.0174(3) Uani d D 1 . .
    C C9 0.29560(15) 0.4047(2) 0.65046(10) 0.0159(3) Uani d . 1 . .
    C C10 0.16910(16) 0.3874(2) 0.63624(11) 0.0197(4) Uani d D 1 . .
    C C11 0.09423(15) 0.3145(2) 0.56196(11) 0.0197(4) Uani d . 1 . .
    C C12 0.14106(15) 0.2572(2) 0.49676(11) 0.0180(3) Uani d . 1 . .
    C C13 0.26312(15) 0.2727(2) 0.50896(10) 0.0157(3) Uani d D 1 . .
    C C14 0.34417(14) 0.3444(2) 0.58698(10) 0.0142(3) Uani d . 1 . .
    C C15 0.64950(15) 0.1659(2) 0.43192(10) 0.0172(3) Uani d D 1 . .
    C C16 0.09098(17) 0.1296(3) 0.35617(11) 0.0234(4) Uani d D 1 . .
    H H2O 0.870(2) 0.361(4) 0.6173(12) 0.042(7) Uiso d D 1 . .
    H H3O -0.059(3) 0.257(4) 0.4974(10) 0.060(9) Uiso d D 1 . .
    H H2 0.4840(17) 0.236(3) 0.4925(9) 0.019(5) Uiso d D 1 . .
    H H5 0.7270(16) 0.513(3) 0.7485(9) 0.019(5) Uiso d D 1 . .
    H H7 0.5458(16) 0.571(3) 0.7897(10) 0.019(5) Uiso d D 1 . .
    H H8 0.3392(18) 0.525(3) 0.7698(11) 0.019(5) Uiso d D 1 . .
    H H10 0.1355(19) 0.429(3) 0.6789(11) 0.027(6) Uiso d D 1 . .
    H H13 0.2932(18) 0.230(3) 0.4656(10) 0.019(5) Uiso d D 1 . .
    H H151 0.7096(16) 0.132(3) 0.4069(14) 0.028(6) Uiso d D 1 . .
    H H152 0.5945(16) 0.259(2) 0.4015(12) 0.019(5) Uiso d D 1 . .
    H H153 0.6033(16) 0.058(2) 0.4361(13) 0.015(5) Uiso d D 1 . .
    H H161 0.0189(14) 0.090(3) 0.3123(11) 0.030(6) Uiso d D 1 . .
    H H162 0.1507(18) 0.034(3) 0.3737(15) 0.034(6) Uiso d D 1 . .
    H H163 0.128(2) 0.234(2) 0.3382(15) 0.032(6) Uiso d D 1 . .
loop_
    _atom_site_aniso_label
    _atom_site_aniso_U_11
    _atom_site_aniso_U_22
    _atom_site_aniso_U_33
    _atom_site_aniso_U_12
    _atom_site_aniso_U_13
    _atom_site_aniso_U_23
    O1 0.0127(5) 0.0242(6) 0.0160(6) 0.0004(4) 0.0053(4) -0.0032(4)
    O2 0.0122(6) 0.0314(7) 0.0193(6) -0.0021(5) 0.0038(4) -0.0035(5)
    O3 0.0126(6) 0.0442(8) 0.0273(7) -0.0017(5) 0.0079(5) -0.0053(6)
    O4 0.0135(6) 0.0342(7) 0.0207(6) -0.0026(5) 0.0025(5) -0.0061(5)
    C1 0.0140(7) 0.0133(7) 0.0138(7) 0.0008(6) 0.0046(6) 0.0016(5)
    C2 0.0148(7) 0.0151(7) 0.0122(7) 0.0001(6) 0.0039(6) 0.0004(5)
    C3 0.0152(7) 0.0153(7) 0.0143(7) 0.0014(6) 0.0058(6) 0.0013(6)
    C4 0.0126(7) 0.0174(7) 0.0171(7) -0.0008(6) 0.0037(6) 0.0023(6)
    C5 0.0164(8) 0.0169(7) 0.0137(7) -0.0017(6) 0.0019(6) -0.0004(6)
    C6 0.0163(8) 0.0145(7) 0.0132(7) 0.0009(6) 0.0043(6) 0.0023(5)
    C7 0.0199(8) 0.0154(7) 0.0111(7) 0.0007(6) 0.0027(6) -0.0002(5)
    C8 0.0216(8) 0.0177(7) 0.0148(7) 0.0033(6) 0.0086(6) 0.0013(6)
    C9 0.0157(8) 0.0165(7) 0.0160(7) 0.0024(6) 0.0061(6) 0.0028(6)
    C10 0.0175(8) 0.0242(8) 0.0197(8) 0.0028(6) 0.0094(6) 0.0010(6)
    C11 0.0129(8) 0.0243(8) 0.0231(8) 0.0019(6) 0.0076(6) 0.0029(7)
    C12 0.0154(8) 0.0197(8) 0.0173(8) 0.0000(6) 0.0033(6) -0.0002(6)
    C13 0.0156(8) 0.0176(7) 0.0146(7) 0.0011(6) 0.0059(6) 0.0013(6)
    C14 0.0136(7) 0.0138(7) 0.0152(7) 0.0017(5) 0.0048(6) 0.0026(6)
    C15 0.0181(8) 0.0198(8) 0.0142(7) 0.0003(6) 0.0061(6) -0.0021(6)
    C16 0.0197(8) 0.0295(9) 0.0177(8) -0.0019(7) 0.0016(6) -0.0054(7)
loop_
    _geom_bond_atom_site_label_1
    _geom_bond_atom_site_label_2
    _geom_bond_site_symmetry_2
    _geom_bond_distance
    _geom_bond_publ_flag
    O1 C3 . 1.3679(19) ?
    O1 C15 . 1.4273(19) ?
    O2 C4 . 1.3615(19) ?
    O2 H2O . 0.848(10) ?
    O3 C11 . 1.372(2) ?
    O3 H3O . 0.849(10) ?
    O4 C12 . 1.363(2) ?
    O4 C16 . 1.432(2) ?
    C1 C6 . 1.414(2) ?
    C1 C2 . 1.421(2) ?
    C1 C14 . 1.451(2) ?
    C2 C3 . 1.374(2) ?
    C2 H2 . 0.947(9) ?
    C3 C4 . 1.420(2) ?
    C4 C5 . 1.367(2) ?
    C5 C6 . 1.414(2) ?
    C5 H5 . 0.954(9) ?
    C6 C7 . 1.431(2) ?
    C7 C8 . 1.351(2) ?
    C7 H7 . 0.949(10) ?
    C8 C9 . 1.436(2) ?
    C8 H8 . 0.951(9) ?
    C9 C10 . 1.417(2) ?
    C9 C14 . 1.414(2) ?
    C10 C11 . 1.357(2) ?
    C10 H10 . 0.959(10) ?
    C11 C12 . 1.420(2) ?
    C12 C13 . 1.371(2) ?
    C13 C14 . 1.422(2) ?
    C13 H13 . 0.946(9) ?
    C15 H151 . 0.954(10) ?
    C15 H152 . 0.948(9) ?
    C15 H153 . 0.959(9) ?
    C16 H161 . 0.955(10) ?
    C16 H162 . 0.952(10) ?
    C16 H163 . 0.959(10) ?
loop_
    _geom_angle_atom_site_label_1
    _geom_angle_atom_site_label_2
    _geom_angle_atom_site_label_3
    _geom_angle_site_symmetry_1
    _geom_angle_site_symmetry_3
    _geom_angle
    _geom_angle_publ_flag
    C3 O1 C15 . . 116.73(12) ?
    C4 O2 H2O . . 108.9(19) ?
    C11 O3 H3O . . 105(2) ?
    C12 O4 C16 . . 117.34(13) ?
    C6 C1 C2 . . 118.23(14) ?
    C6 C1 C14 . . 119.23(14) ?
    C2 C1 C14 . . 122.54(14) ?
    C3 C2 C1 . . 120.55(14) ?
    C3 C2 H2 . . 118.9(13) ?
    C1 C2 H2 . . 120.6(13) ?
    O1 C3 C2 . . 125.36(14) ?
    O1 C3 C4 . . 113.75(14) ?
    C2 C3 C4 . . 120.89(14) ?
    O2 C4 C5 . . 119.84(15) ?
    O2 C4 C3 . . 120.83(14) ?
    C5 C4 C3 . . 119.33(15) ?
    C4 C5 C6 . . 120.91(15) ?
    C4 C5 H5 . . 117.9(13) ?
    C6 C5 H5 . . 121.1(13) ?
    C5 C6 C1 . . 120.07(14) ?
    C5 C6 C7 . . 120.38(14) ?
    C1 C6 C7 . . 119.55(14) ?
    C8 C7 C6 . . 121.47(15) ?
    C8 C7 H7 . . 121.1(13) ?
    C6 C7 H7 . . 117.4(13) ?
    C7 C8 C9 . . 120.69(15) ?
    C7 C8 H8 . . 121.4(13) ?
    C9 C8 H8 . . 117.9(13) ?
    C10 C9 C14 . . 119.73(15) ?
    C10 C9 C8 . . 120.47(15) ?
    C14 C9 C8 . . 119.79(14) ?
    C11 C10 C9 . . 120.43(15) ?
    C11 C10 H10 . . 119.4(14) ?
    C9 C10 H10 . . 120.1(14) ?
    C10 C11 O3 . . 120.48(16) ?
    C10 C11 C12 . . 120.56(15) ?
    O3 C11 C12 . . 118.95(15) ?
    O4 C12 C13 . . 127.02(15) ?
    O4 C12 C11 . . 112.88(15) ?
    C13 C12 C11 . . 120.09(15) ?
    C12 C13 C14 . . 120.56(15) ?
    C12 C13 H13 . . 119.0(13) ?
    C14 C13 H13 . . 120.4(13) ?
    C9 C14 C13 . . 118.58(14) ?
    C9 C14 C1 . . 119.15(14) ?
    C13 C14 C1 . . 122.27(14) ?
    O1 C15 H151 . . 103.7(14) ?
    O1 C15 H152 . . 108.2(13) ?
    H151 C15 H152 . . 114.5(19) ?
    O1 C15 H153 . . 112.9(12) ?
    H151 C15 H153 . . 109.3(19) ?
    H152 C15 H153 . . 108.3(18) ?
    O4 C16 H161 . . 106.3(14) ?
    O4 C16 H162 . . 111.6(15) ?
    H161 C16 H162 . . 112(2) ?
    O4 C16 H163 . . 106.8(15) ?
    H161 C16 H163 . . 112(2) ?
    H162 C16 H163 . . 108(2) ?
loop_
    _geom_torsion_atom_site_label_1
    _geom_torsion_atom_site_label_2
    _geom_torsion_atom_site_label_3
    _geom_torsion_atom_site_label_4
    _geom_torsion_site_symmetry_1
    _geom_torsion_site_symmetry_2
    _geom_torsion_site_symmetry_3
    _geom_torsion_site_symmetry_4
    _geom_torsion
    _geom_torsion_publ_flag
    C6 C1 C2 C3 . . . . 0.0(2) ?
    C14 C1 C2 C3 . . . . -179.27(14) ?
    C15 O1 C3 C2 . . . . 5.0(2) ?
    C15 O1 C3 C4 . . . . -174.81(13) ?
    C1 C2 C3 O1 . . . . 179.19(14) ?
    C1 C2 C3 C4 . . . . -1.0(2) ?
    O1 C3 C4 O2 . . . . -0.1(2) ?
    C2 C3 C4 O2 . . . . -179.89(14) ?
    O1 C3 C4 C5 . . . . -179.60(14) ?
    C2 C3 C4 C5 . . . . 0.6(2) ?
    O2 C4 C5 C6 . . . . -178.64(14) ?
    C3 C4 C5 C6 . . . . 0.9(2) ?
    C4 C5 C6 C1 . . . . -1.9(2) ?
    C4 C5 C6 C7 . . . . 177.63(15) ?
    C2 C1 C6 C5 . . . . 1.4(2) ?
    C14 C1 C6 C5 . . . . -179.26(14) ?
    C2 C1 C6 C7 . . . . -178.10(14) ?
    C14 C1 C6 C7 . . . . 1.2(2) ?
    C5 C6 C7 C8 . . . . -177.65(15) ?
    C1 C6 C7 C8 . . . . 1.9(2) ?
    C6 C7 C8 C9 . . . . -2.5(2) ?
    C7 C8 C9 C10 . . . . -178.78(15) ?
    C7 C8 C9 C14 . . . . 0.0(2) ?
    C14 C9 C10 C11 . . . . -0.4(2) ?
    C8 C9 C10 C11 . . . . 178.42(16) ?
    C9 C10 C11 O3 . . . . 179.88(15) ?
    C9 C10 C11 C12 . . . . -1.0(3) ?
    C16 O4 C12 C13 . . . . 0.9(3) ?
    C16 O4 C12 C11 . . . . -179.78(15) ?
    C10 C11 C12 O4 . . . . -178.39(16) ?
    O3 C11 C12 O4 . . . . 0.7(2) ?
    C10 C11 C12 C13 . . . . 1.0(3) ?
    O3 C11 C12 C13 . . . . -179.95(15) ?
    O4 C12 C13 C14 . . . . 179.82(16) ?
    C11 C12 C13 C14 . . . . 0.6(2) ?
    C10 C9 C14 C13 . . . . 1.9(2) ?
    C8 C9 C14 C13 . . . . -176.96(14) ?
    C10 C9 C14 C1 . . . . -178.18(14) ?
    C8 C9 C14 C1 . . . . 3.0(2) ?
    C12 C13 C14 C9 . . . . -1.9(2) ?
    C12 C13 C14 C1 . . . . 178.09(15) ?
    C6 C1 C14 C9 . . . . -3.6(2) ?
    C2 C1 C14 C9 . . . . 175.69(14) ?
    C6 C1 C14 C13 . . . . 176.38(14) ?
    C2 C1 C14 C13 . . . . -4.3(2) ?
loop_
    _geom_hbond_atom_site_label_D
    _geom_hbond_atom_site_label_H
    _geom_hbond_atom_site_label_A
    _geom_hbond_site_symmetry_A
    _geom_hbond_distance_DH
    _geom_hbond_distance_HA
    _geom_hbond_distance_DA
    _geom_hbond_angle_DHA
    _geom_hbond_publ_flag
    O2 H2o O1 . 0.850(10)
                        2.20(3) 2.670(2) 115(2) yes
    O2 H2o O3 1_655 0.850(10)
                            1.950(10)
                                    2.754(2) 159(3) yes
    O3 H3o O4 . 0.850(10)
                        2.08(3) 2.614(2) 121(3) yes
data_global
_journal_date_recd_electronic     2008-05-13
_journal_date_accepted     2008-05-14
_journal_name_full     'Acta Crystallographica, Section E'
_journal_year     2008
_journal_volume     64
_journal_issue      6
_journal_page_first     o1135
_journal_page_last     o1135
_journal_paper_category     QO
_journal_coeditor_code     BT2712
_publ_contact_author_name     'Seik Weng Ng'
_publ_contact_author_address
;
Department of Chemistry
University of Malaya
50603 Kuala Lumpur
Malaysia
;
_publ_contact_author_email     'seikweng@um.edu.my'
_publ_contact_author_fax     '603-7967-4193'
_publ_contact_author_phone     '603-7967-6778'
_publ_section_title
;
2,7-Dihydroxy-3,6-dimethoxyphenanthrene from <i>Dehaasia longipedicellata</i>
;
loop_
    _publ_author_name
    _publ_author_address
    'Mukhtar, Mat Ropi'
;
Department of Chemistry
University of Malaya
50603 Kuala Lumpur
Malaysia
;
    'Nafiah, Mohd Azlan'
;
Department of Chemistry
University of Malaya
50603 Kuala Lumpur
Malaysia
;
    'Awang, Khalijah'
;
Department of Chemistry
University of Malaya
50603 Kuala Lumpur
Malaysia
;
    'A. Hadi, A. Hamid'
;
Department of Chemistry
University of Malaya
50603 Kuala Lumpur
Malaysia
;
    'Ng, Seik Weng'
;
Department of Chemistry
University of Malaya
50603 Kuala Lumpur
Malaysia
;
_publ_section_synopsis     .
