# Supplementary material for: 2,7-Dihydr­oxy-3,6-dimethoxy­phenanthrene from Dehaasia longipedicellata
Source: Acta Crystallogr Sect E Struct Rep Online. 2008 May 21;64(Pt 6):o1135. doi: 10.1107/S1600536808014451 (PMC2961515; doi:10.1107/S1600536808014451)
Supplement: Supplementary file 2 [file e-64-o1135-Isup2.hkl]

# 
# h,k,l, Fc-squared, Fo-squared, sigma(Fo-squared) and status flag 
# 
data_I
_shelx_title '  P21/c' 
_shelx_refln_list_code          4 
_shelx_F_calc_maximum      193.74 
_exptl_crystal_F_000       568.00 
_reflns_d_resolution_high  0.7696 
 
loop_ 
 _symmetry_equiv_pos_as_xyz 
 'x, y, z' 
 '-x, y+1/2, -z+1/2' 
 '-x, -y, -z' 
 'x, -y-1/2, z-1/2' 
 
_cell_length_a    11.6268 
_cell_length_b     7.2207 
_cell_length_c    16.5351 
_cell_angle_alpha  90.000 
_cell_angle_beta  109.196 
_cell_angle_gamma  90.000 
 
_shelx_F_squared_multiplier     1.000 
 
loop_ 
 _refln_index_h 
 _refln_index_k 
 _refln_index_l 
 _refln_F_squared_calc 
 _refln_F_squared_meas 
 _refln_F_squared_sigma 
 _refln_observed_status 
   2   0   0        4.71        6.37      0.64 o 
   3   0   0     1164.10     1091.35     20.90 o 
   4   0   0        3.30        0.53      0.91 o 
   5   0   0     7731.45     8152.32    150.78 o 
   6   0   0     1881.34     2042.99     27.15 o 
   7   0   0      118.12      135.29      2.96 o 
   8   0   0       84.09       76.15      2.30 o 
   9   0   0      608.91      584.14      9.17 o 
  10   0   0      937.88      802.57     18.01 o 
  11   0   0      295.04      213.43      7.28 o 
  12   0   0        3.47        4.82      2.43 o 
  13   0   0       61.31       66.67      6.88 o 
  14   0   0       20.84       25.70      2.67 o 
   1   1   0       14.62       31.10      1.43 o 
   2   1   0     7252.02     7031.07     50.18 o 
   3   1   0      964.51      887.65      7.06 o 
   4   1   0       10.03        8.22      0.75 o 
   5   1   0        1.62       -0.04      0.60 o 
   6   1   0        0.23       -0.23      0.59 o 
   7   1   0      313.43      366.47      6.81 o 
   8   1   0      181.14      187.34      4.16 o 
   9   1   0      323.56      321.48      5.83 o 
  10   1   0       69.79       71.30      6.23 o 
  11   1   0       69.45       73.96      6.83 o 
  12   1   0      175.94      168.93      3.80 o 
  13   1   0       19.43       21.79      2.34 o 
  14   1   0        0.99        2.53      1.97 o 
   0   2   0     5879.61     5670.56    109.33 o 
   1   2   0     3773.38     3556.84     22.14 o 
   2   2   0        2.57        2.17      0.25 o 
   3   2   0     1242.76     1154.57      7.85 o 
   4   2   0      442.65      431.21      3.26 o 
   5   2   0      311.57      301.33      2.87 o 
   6   2   0      249.63      252.66      2.81 o 
   7   2   0       29.98       33.71      1.08 o 
   8   2   0        5.61        4.25      0.71 o 
   9   2   0       24.50       23.79      1.16 o 
  10   2   0      283.03      252.70      4.45 o 
  11   2   0       68.98       64.37      2.40 o 
  12   2   0       27.60       27.17      1.87 o 
  13   2   0      203.02      234.57      9.84 o 
   1   3   0       39.34       39.23      0.73 o 
   2   3   0      761.92      795.70      5.05 o 
   3   3   0       22.32       33.98      2.50 o 
   4   3   0      236.11      224.39      2.00 o 
   5   3   0      110.85      102.19      1.48 o 
   6   3   0      123.59      137.46      1.68 o 
   7   3   0      180.96      194.73      2.37 o 
   8   3   0       45.35       43.25      1.19 o 
   9   3   0      108.84      115.07      1.94 o 
  10   3   0      138.27      132.68      3.34 o 
  11   3   0      474.45      451.81      7.17 o 
  12   3   0       85.58       75.34      3.79 o 
  13   3   0       47.99       67.58      3.89 o 
   0   4   0       88.79       90.99      1.52 o 
   1   4   0      351.44      330.61      2.64 o 
   2   4   0       62.80       67.26      1.04 o 
   3   4   0      158.57      198.56      5.76 o 
   4   4   0      428.74      367.94      2.88 o 
   5   4   0        0.04        1.33      0.43 o 
   6   4   0       17.47       21.01      0.75 o 
   7   4   0        1.03        0.97      0.76 o 
   8   4   0      182.04      181.43      3.01 o 
   9   4   0       52.35       49.67      1.49 o 
  10   4   0        5.98        5.00      1.43 o 
  11   4   0       81.49       77.48      7.07 o 
  12   4   0       70.83       89.31      4.24 o 
   1   5   0      118.81      111.56      1.35 o 
   2   5   0       86.48       94.51      1.37 o 
   3   5   0      201.78      219.09      2.24 o 
   4   5   0       32.04       34.68      1.07 o 
   5   5   0      240.63      229.85      2.79 o 
   6   5   0      156.24      141.59      2.12 o 
   7   5   0      388.50      399.00      4.69 o 
   9   5   0       71.31       77.43      2.36 o 
  10   5   0       33.62       35.29      2.32 o 
  11   5   0       17.15       16.55      2.55 o 
  12   5   0        0.72        5.67      2.40 o 
   0   6   0        4.92        1.63      0.80 o 
   1   6   0      139.86      133.98      1.62 o 
   2   6   0      761.95      781.77      6.14 o 
   3   6   0      237.76      223.16      2.49 o 
   4   6   0      132.34      119.02      1.86 o 
   5   6   0       14.22       13.76      0.86 o 
   6   6   0       88.70       86.05      2.51 o 
   7   6   0     2070.84     2018.81     20.51 o 
   8   6   0       29.06       30.45      1.73 o 
   9   6   0      130.41      130.58      4.66 o 
  10   6   0        2.12        0.01      1.62 o 
   1   7   0       22.45       24.01      1.03 o 
   2   7   0       54.97       62.39      1.41 o 
   3   7   0        0.70        0.32      0.70 o 
   4   7   0       16.74       16.61      1.13 o 
   5   7   0      115.03      109.46      2.70 o 
   6   7   0        7.01        6.26      1.25 o 
   7   7   0      215.36      218.25      4.00 o 
   8   7   0       51.04       53.12      1.99 o 
   9   7   0        2.58        3.31      1.78 o 
   0   8   0       52.83       50.36      2.02 o 
   1   8   0        5.44        5.30      1.08 o 
   2   8   0      118.86      129.61      2.71 o 
   3   8   0      191.18      177.05      3.20 o 
   4   8   0       32.93       33.53      1.67 o 
   5   8   0       37.50       35.56      1.96 o 
   6   8   0        0.05       -1.62      1.08 o 
   7   8   0       81.90       81.74      2.52 o 
   1   9   0       20.11       20.32      1.77 o 
   2   9   0        4.62        4.59      1.23 o 
   3   9   0      102.72      104.99      2.70 o 
   4   9   0      109.28      102.88      2.70 o 
 -14   1   1        0.41        6.20      1.67 o 
 -13   1   1       26.46       27.11      1.95 o 
 -12   1   1        0.15       -0.48      1.35 o 
 -11   1   1      300.12      237.12      4.40 o 
 -10   1   1      468.90      388.26      4.96 o 
  -9   1   1       49.38       48.42      2.23 o 
  -8   1   1       15.82       17.69      1.41 o 
  -7   1   1       26.86       23.52      1.37 o 
  -6   1   1     1929.82     1989.62     26.75 o 
  -5   1   1      299.80      374.72      5.70 o 
  -4   1   1      280.58      246.27      3.22 o 
  -3   1   1        9.41        6.68      0.67 o 
  -2   1   1       19.44       23.35      0.45 o 
  -1   1   1      552.10      522.61      3.64 o 
   0   1   1     6263.63     6420.24     62.40 o 
   1   1   1      374.69      416.05      3.46 o 
   2   1   1      421.61      550.68     11.41 o 
   3   1   1      941.91      865.95      6.98 o 
   4   1   1       33.75       36.22      0.95 o 
   5   1   1       63.40       66.02      1.06 o 
   6   1   1        0.00        0.97      0.51 o 
   7   1   1      524.65      546.19      5.99 o 
   8   1   1       60.42       58.24      1.36 o 
   9   1   1       35.29       32.88      1.47 o 
  10   1   1       80.67       75.49      4.67 o 
  11   1   1       69.36       63.48      2.38 o 
  12   1   1        2.39        0.70      1.29 o 
  13   1   1        0.58        2.59      1.42 o 
 -14   2   1        0.21        0.82      2.05 o 
 -13   2   1        1.48        2.04      2.20 o 
 -12   2   1        4.35        6.21      1.23 o 
 -11   2   1       62.34       61.07      2.05 o 
 -10   2   1       13.75       17.09      1.11 o 
  -9   2   1        4.63        5.69      0.82 o 
  -8   2   1       92.17       84.75      1.78 o 
  -7   2   1      235.21      237.08      2.82 o 
  -6   2   1      654.68      691.07      5.88 o 
  -5   2   1        0.71        1.58      0.55 o 
  -4   2   1      103.09       89.01      1.39 o 
  -3   2   1      434.95      431.05      3.17 o 
  -2   2   1      505.52      473.57      3.06 o 
   0   2   1    21549.32    22258.58    203.79 o 
   1   2   1      391.26      354.03      5.27 o 
   2   2   1     1860.87     1657.62     14.11 o 
   3   2   1      428.07      407.40      3.24 o 
   4   2   1      492.16      455.96      3.67 o 
   5   2   1     2489.17     2639.61     18.96 o 
   6   2   1       74.45       86.02      1.24 o 
   7   2   1        7.41        8.23      0.71 o 
   8   2   1      363.50      343.64      4.32 o 
   9   2   1      114.45      109.61      2.75 o 
  10   2   1      358.63      321.29      7.43 o 
  11   2   1       97.32       83.03      6.60 o 
  12   2   1       33.93       39.31      2.20 o 
  13   2   1       56.05       84.80      7.28 o 
 -13   3   1       14.67       24.53      2.94 o 
 -12   3   1        6.02        3.29      2.05 o 
 -11   3   1        7.31        4.40      1.98 o 
 -10   3   1        0.07       -1.20      0.80 o 
  -9   3   1       57.97       58.91      1.55 o 
  -8   3   1        4.76        4.49      0.70 o 
  -7   3   1      280.44      300.24      3.14 o 
  -6   3   1       16.43       18.82      0.82 o 
  -5   3   1       89.81       72.33      1.09 o 
  -4   3   1      251.62      220.49      1.93 o 
  -3   3   1       15.12       15.28      1.45 o 
  -2   3   1      454.73      427.48      3.09 o 
  -1   3   1       17.36       22.85      0.54 o 
   0   3   1     1582.18     1765.65     15.21 o 
   1   3   1      139.64      165.70      1.47 o 
   2   3   1      137.46      189.98      3.95 o 
   3   3   1      346.08      337.13      2.56 o 
   4   3   1        4.24        4.73      0.42 o 
   5   3   1      325.11      343.87      2.88 o 
   6   3   1      661.72      634.39      5.20 o 
   7   3   1       16.28       13.99      0.70 o 
   8   3   1      400.05      401.01      4.04 o 
   9   3   1      417.07      412.29      4.80 o 
  10   3   1       15.78       13.97      1.35 o 
  11   3   1      144.50      133.62      3.59 o 
  12   3   1       47.66       65.88      3.63 o 
  13   3   1       68.77      105.73      4.62 o 
 -13   4   1      135.15      162.53      5.74 o 
 -12   4   1       11.56        8.96      3.91 o 
 -11   4   1       69.98       65.67      3.54 o 
 -10   4   1       16.73       18.82      1.80 o 
  -9   4   1       18.15       19.98      1.33 o 
  -8   4   1      249.54      229.26      4.91 o 
  -7   4   1        6.47        3.84      0.83 o 
  -6   4   1      318.21      298.15      3.57 o 
  -5   4   1      309.28      291.50      2.55 o 
  -4   4   1      146.79      135.07      1.49 o 
  -3   4   1      477.47      429.36      3.27 o 
  -2   4   1      614.26      611.63      4.37 o 
  -1   4   1       22.13       32.87      0.96 o 
   0   4   1       46.19       52.92      0.89 o 
   1   4   1      493.09      523.33      3.84 o 
   2   4   1      168.35      180.78      1.79 o 
   3   4   1       12.20       17.87      4.87 o 
   4   4   1       14.52       15.88      0.59 o 
   5   4   1      275.52      263.14      2.45 o 
   6   4   1      580.46      568.93      4.81 o 
   7   4   1     1547.07     1491.39     10.67 o 
   8   4   1       20.98       18.64      1.04 o 
   9   4   1        4.23        4.87      1.18 o 
  10   4   1       25.25       21.65      2.43 o 
  11   4   1       59.83       63.83      3.55 o 
  12   4   1      105.17      112.31      4.68 o 
 -12   5   1        5.27        7.12      3.09 o 
 -11   5   1        8.49        8.59      2.37 o 
 -10   5   1        5.95        6.08      1.63 o 
  -8   5   1      212.49      207.14      3.53 o 
  -7   5   1      473.87      492.50      6.18 o 
  -6   5   1        0.02       -0.78      0.61 o 
  -5   5   1        1.88        1.55      0.65 o 
  -4   5   1       29.23       31.00      1.02 o 
  -3   5   1      198.60      201.35      1.99 o 
  -2   5   1      412.00      440.02      3.30 o 
  -1   5   1        1.53        5.28      0.53 o 
   0   5   1       10.63       13.91      0.62 o 
   1   5   1       63.47       61.02      1.16 o 
   2   5   1      159.28      150.82      1.78 o 
   3   5   1        3.91        4.97      0.60 o 
   4   5   1       22.00       25.76      1.03 o 
   5   5   1        1.67        1.77      0.62 o 
   6   5   1        2.48        2.49      0.71 o 
   7   5   1        1.61        2.42      1.21 o 
   8   5   1       14.46       14.72      1.16 o 
   9   5   1       72.54       65.10      2.64 o 
  10   5   1       55.44       48.23      4.40 o 
  11   5   1       57.26       62.32      4.17 o 
 -11   6   1        0.81       -2.26      2.03 o 
 -10   6   1        1.95        1.34      1.57 o 
  -9   6   1      533.80      530.13      9.96 o 
  -8   6   1      248.36      246.97      4.19 o 
  -7   6   1      636.26      635.78      7.80 o 
  -6   6   1      106.76      101.87      2.50 o 
  -5   6   1       57.76       52.75      1.86 o 
  -4   6   1       27.41       34.37      1.09 o 
  -3   6   1      816.25      794.87      6.24 o 
  -2   6   1       12.62       17.84      0.88 o 
  -1   6   1       34.01       46.50      1.14 o 
   0   6   1        0.41       -0.72      0.54 o 
   1   6   1       46.03       58.63      1.20 o 
   2   6   1      402.21      432.93      4.84 o 
   3   6   1        1.02        1.92      0.76 o 
   4   6   1        0.42       -0.39      0.61 o 
   5   6   1       15.44       15.56      0.90 o 
   6   6   1       49.19       43.26      1.84 o 
   7   6   1     1345.61     1312.91     12.55 o 
   8   6   1       10.57       11.94      1.12 o 
   9   6   1        0.01       -1.67      1.38 o 
  10   6   1       81.61       85.26      4.09 o 
  -9   7   1       11.86       15.19      1.95 o 
  -8   7   1      156.67      151.86      3.41 o 
  -7   7   1       19.27       20.72      1.64 o 
  -6   7   1        4.92        4.44      1.11 o 
  -5   7   1        0.68        0.18      0.95 o 
  -4   7   1       39.94       38.87      1.46 o 
  -3   7   1      162.98      149.80      2.48 o 
  -2   7   1       62.85       65.64      1.44 o 
  -1   7   1       36.78       35.58      1.17 o 
   0   7   1      149.62      161.62      2.17 o 
   1   7   1      102.74      100.96      2.23 o 
   2   7   1       39.51       41.45      1.32 o 
   3   7   1      191.68      188.75      2.39 o 
   4   7   1       59.21       52.66      1.73 o 
   5   7   1        9.83       10.51      1.14 o 
   6   7   1       13.41       13.00      1.41 o 
   7   7   1      105.26      109.89      2.58 o 
   8   7   1       79.61       75.93      3.87 o 
   9   7   1      204.34      206.91      7.07 o 
  -7   8   1      432.44      446.87      5.94 o 
  -6   8   1       18.06       19.32      1.56 o 
  -5   8   1       40.40       42.39      1.88 o 
  -4   8   1       31.96       27.51      1.70 o 
  -3   8   1       23.94       23.91      1.49 o 
  -2   8   1      115.04      117.97      2.60 o 
  -1   8   1       68.66       63.07      1.83 o 
   0   8   1        2.69        2.34      0.83 o 
   1   8   1       37.46       38.71      1.41 o 
   2   8   1       17.82       17.20      1.34 o 
   3   8   1      415.58      390.09      6.01 o 
   4   8   1       66.79       56.50      1.94 o 
   5   8   1        4.62        4.78      1.15 o 
   6   8   1       38.97       39.54      1.70 o 
   7   8   1        0.77       -1.67      1.15 o 
  -4   9   1        3.52        2.60      1.42 o 
  -3   9   1        3.62        2.24      1.19 o 
  -2   9   1      105.30      109.78      2.74 o 
  -1   9   1       19.27       19.88      1.77 o 
   0   9   1       89.22       99.17      2.95 o 
   1   9   1       21.55       17.44      2.05 o 
   2   9   1        2.56        3.41      1.32 o 
   3   9   1       39.36       33.01      1.90 o 
 -14   0   2       12.53       19.99      3.49 o 
 -13   0   2       81.67       96.55      5.27 o 
 -12   0   2       14.97       12.67      2.84 o 
 -11   0   2      303.52      254.09      5.33 o 
 -10   0   2      861.84      715.68     11.14 o 
  -9   0   2      424.63      380.10      6.61 o 
  -8   0   2      333.58      334.21      5.80 o 
  -7   0   2       13.88       20.16      1.59 o 
  -2   0   2     4166.22     3829.79     50.79 o 
  -1   0   2     1576.83     1474.78     32.94 o 
   0   0   2     8061.85     7955.50     75.65 o 
   1   0   2     5270.98     4658.21     51.29 o 
   2   0   2     2223.16     2093.12     28.94 o 
   3   0   2     5022.93     4648.88     62.40 o 
   4   0   2     1947.07     1952.84     21.54 o 
   5   0   2      325.50      333.16      5.14 o 
   6   0   2      302.45      299.48      4.97 o 
   7   0   2      202.19      213.53      7.05 o 
   8   0   2      409.52      402.49     13.54 o 
   9   0   2       60.18       62.69      3.87 o 
  10   0   2       54.82       54.83      2.67 o 
  11   0   2        2.74        4.45      1.64 o 
  12   0   2       60.25       61.83      3.14 o 
  13   0   2      440.33      509.22      9.91 o 
 -14   1   2        0.28        0.94      1.94 o 
 -13   1   2        2.60       10.17      1.35 o 
 -12   1   2      211.98      189.30      4.07 o 
 -11   1   2      781.14      657.05      6.74 o 
 -10   1   2       66.23       48.84      1.90 o 
  -9   1   2       18.43       16.80      1.29 o 
  -8   1   2      113.28      121.33      2.97 o 
  -7   1   2     1530.72     1656.70     22.42 o 
  -6   1   2     1831.24     1951.76     40.26 o 
  -5   1   2       54.84       66.64      1.46 o 
  -4   1   2      902.75      801.90      7.90 o 
  -3   1   2      699.28      672.24     10.78 o 
  -2   1   2     5513.19     5518.21     43.14 o 
  -1   1   2     1543.54     1513.53      8.65 o 
   0   1   2     8836.14     9373.72     63.58 o 
   1   1   2      993.11      974.42      6.29 o 
   2   1   2      896.57      873.42      5.63 o 
   3   1   2       33.58       40.58      1.63 o 
   4   1   2        1.93        3.51      0.38 o 
   5   1   2      535.81      591.66      5.53 o 
   7   1   2       14.58       13.74      1.02 o 
   8   1   2       25.14       26.07      1.45 o 
   9   1   2        0.08       -1.38      0.92 o 
  10   1   2        8.17        9.53      1.27 o 
  11   1   2       27.76       39.37      2.42 o 
  12   1   2      102.41       92.79      3.02 o 
  13   1   2        0.46        3.80      1.33 o 
 -14   2   2       34.81       46.25      3.49 o 
 -13   2   2       11.12       15.72      2.35 o 
 -12   2   2       12.13       15.74      2.31 o 
 -11   2   2       13.92       16.87      1.20 o 
 -10   2   2      106.64       86.39      1.69 o 
  -9   2   2      417.17      385.80      4.28 o 
  -8   2   2        0.15       -0.16      0.66 o 
  -7   2   2       20.62       23.73      1.04 o 
  -6   2   2        0.09        0.53      0.45 o 
  -5   2   2     3446.53     3487.80     29.03 o 
  -4   2   2       22.62       24.76      0.71 o 
  -3   2   2      433.57      406.97      3.02 o 
  -2   2   2       12.64       11.13      0.43 o 
  -1   2   2      608.07      634.11      4.24 o 
   0   2   2    37533.72    34963.97    365.43 o 
   1   2   2      820.97      813.96      6.75 o 
   2   2   2      133.84      179.22      2.21 o 
   3   2   2      774.40      812.33     10.50 o 
   4   2   2     1210.19     1192.56      8.83 o 
   5   2   2      323.30      326.59      3.10 o 
   6   2   2      975.39      988.83      7.59 o 
   7   2   2      130.45      132.80      1.83 o 
   8   2   2      582.79      529.00      6.19 o 
   9   2   2       89.17       86.87      2.46 o 
  10   2   2      197.94      178.03      3.74 o 
  11   2   2      143.98      129.52      3.32 o 
  12   2   2       44.59       56.13      5.72 o 
  13   2   2      108.20      138.89      5.88 o 
 -13   3   2       18.34       21.75      2.84 o 
 -12   3   2       69.53       56.03      3.43 o 
 -11   3   2       87.63       94.23      3.07 o 
 -10   3   2      152.04      138.98      3.20 o 
  -9   3   2      328.94      313.93      4.27 o 
  -8   3   2       40.66       37.56      1.24 o 
  -7   3   2        1.74        1.60      0.56 o 
  -6   3   2      625.87      609.18      5.82 o 
  -5   3   2      294.60      304.98      2.97 o 
  -4   3   2       95.27       86.00      1.08 o 
  -3   3   2      307.09      295.01      2.64 o 
  -2   3   2        1.78       10.20      1.52 o 
  -1   3   2      290.32      294.47      2.16 o 
   0   3   2     2619.89     2892.24     18.12 o 
   1   3   2        0.28        1.34      0.31 o 
   2   3   2     2234.82     2262.31     15.15 o 
   4   3   2        0.20        0.47      0.62 o 
   5   3   2        0.73        0.16      0.40 o 
   6   3   2       31.07       38.85      1.01 o 
   7   3   2     1628.47     1569.10     12.13 o 
   8   3   2      123.53      118.06      2.17 o 
   9   3   2      101.49      108.96      2.84 o 
  10   3   2      119.70      112.99      3.04 o 
  11   3   2        5.47        6.80      1.97 o 
  12   3   2        0.07        0.75      1.48 o 
 -13   4   2       12.89       22.39      3.07 o 
 -12   4   2       19.62       20.48      2.76 o 
 -11   4   2        2.24        0.83      1.43 o 
 -10   4   2       52.21       59.08      2.33 o 
  -8   4   2       57.67       57.54      1.86 o 
  -7   4   2       34.28       34.80      1.36 o 
  -6   4   2      191.14      177.71      2.55 o 
  -5   4   2       41.96       33.73      1.01 o 
  -4   4   2      157.29      148.73      1.78 o 
  -3   4   2        7.62        9.53      1.04 o 
  -2   4   2        0.06        5.11      0.45 o 
  -1   4   2      375.57      374.41      3.56 o 
   0   4   2      581.45      575.92      4.17 o 
   1   4   2     1372.90     1350.51      9.41 o 
   2   4   2     1870.95     1892.12     13.84 o 
   3   4   2       33.71       28.49      0.74 o 
   4   4   2      177.78      162.39      1.66 o 
   5   4   2      183.42      182.51      1.84 o 
   6   4   2      139.78      141.56      1.67 o 
   7   4   2     3376.94     3330.73     22.61 o 
   8   4   2       90.28       91.57      2.17 o 
   9   4   2       15.22       17.79      2.61 o 
  10   4   2       51.41       52.02      2.62 o 
  11   4   2       74.95       75.60      4.78 o 
  12   4   2       61.50       73.33      4.05 o 
 -12   5   2        0.00       -0.68      2.11 o 
 -11   5   2      139.89      134.14      3.91 o 
 -10   5   2      123.71      124.47      3.41 o 
  -9   5   2        0.10        2.50      1.14 o 
  -8   5   2       26.01       28.03      1.55 o 
  -7   5   2        4.59        4.11      1.00 o 
  -6   5   2        5.74        3.70      0.95 o 
  -5   5   2       56.68       56.86      1.34 o 
  -4   5   2       17.82       20.18      0.84 o 
  -3   5   2       47.44       50.21      1.06 o 
  -2   5   2        9.12       13.20      0.59 o 
  -1   5   2        1.56        4.31      0.51 o 
   0   5   2       19.85       21.84      0.73 o 
   1   5   2       33.42       34.14      1.04 o 
   2   5   2       19.09       29.96      0.86 o 
   3   5   2      107.07       96.49      1.33 o 
   4   5   2       56.30       60.44      1.11 o 
   5   5   2      129.09      115.27      1.62 o 
   6   5   2       90.52       87.04      1.73 o 
   7   5   2       21.57       24.37      1.18 o 
   8   5   2       96.57       93.67      2.51 o 
   9   5   2       77.53       80.34      3.70 o 
  10   5   2       90.49       84.17      3.95 o 
  11   5   2       76.61       76.36      4.68 o 
 -11   6   2        3.01        3.36      1.61 o 
 -10   6   2       96.43       99.31      3.71 o 
  -9   6   2      873.14      853.23     10.06 o 
  -8   6   2      645.22      625.97      7.84 o 
  -7   6   2       60.68       60.40      2.11 o 
  -6   6   2       10.83        9.90      1.20 o 
  -5   6   2        3.16        3.14      0.92 o 
  -4   6   2      239.89      230.54      3.04 o 
  -3   6   2      220.87      248.19      2.51 o 
  -1   6   2      312.90      277.93      3.01 o 
   0   6   2       31.92       30.07      1.02 o 
   1   6   2        4.06        6.13      0.66 o 
   2   6   2      156.97      162.72      2.03 o 
   3   6   2        0.57        0.89      0.64 o 
   4   6   2       29.65       28.36      1.07 o 
   5   6   2      126.87      124.03      1.82 o 
   6   6   2       81.31       75.88      1.64 o 
   7   6   2       46.73       46.68      3.06 o 
   8   6   2       16.66       17.24      3.89 o 
   9   6   2        5.37        6.28      2.19 o 
  10   6   2       17.30       19.11      2.74 o 
  -9   7   2     1232.28     1207.02     13.66 o 
  -8   7   2        6.70        6.27      1.39 o 
  -7   7   2      281.28      281.98      4.22 o 
  -6   7   2       13.78       11.38      1.27 o 
  -5   7   2      127.79      119.14      2.63 o 
  -4   7   2      241.62      220.44      3.54 o 
  -3   7   2       55.15       62.09      1.58 o 
  -2   7   2      171.49      166.50      3.21 o 
  -1   7   2       24.68       31.28      1.04 o 
   0   7   2       56.02       61.54      1.51 o 
   1   7   2       33.23       39.86      1.31 o 
   2   7   2      104.65      110.26      1.95 o 
   3   7   2        9.98        9.10      0.90 o 
   4   7   2        5.35        5.70      0.84 o 
   5   7   2       86.92       86.23      1.97 o 
   6   7   2       50.16       49.03      1.84 o 
   7   7   2       62.65       61.27      2.32 o 
   8   7   2       12.71        8.44      1.83 o 
  -7   8   2     1171.96     1148.20     11.90 o 
  -6   8   2        1.40        3.53      1.22 o 
  -5   8   2        0.02       -1.15      1.18 o 
  -4   8   2       12.02       13.76      1.34 o 
  -3   8   2        2.16        2.22      1.05 o 
  -2   8   2      340.92      333.15      4.22 o 
  -1   8   2        3.15        2.54      0.95 o 
   0   8   2       33.01       34.50      1.50 o 
   1   8   2        1.72        0.26      0.85 o 
   2   8   2       19.01       21.05      1.20 o 
   3   8   2       68.99       61.27      2.31 o 
   4   8   2       99.02       90.67      2.34 o 
   5   8   2        6.75        5.49      1.16 o 
   6   8   2       34.51       38.57      2.05 o 
  -4   9   2       31.71       31.59      2.05 o 
  -3   9   2        0.61       -0.36      1.11 o 
  -2   9   2       33.40       31.92      1.79 o 
  -1   9   2       51.63       50.55      1.90 o 
   0   9   2       12.37       12.99      1.60 o 
   1   9   2        5.87        9.52      1.51 o 
   2   9   2        0.31       -1.30      1.19 o 
   3   9   2        0.03        1.05      1.26 o 
 -14   1   3       10.37       24.81      2.70 o 
 -13   1   3        1.81        0.69      1.37 o 
 -12   1   3        0.00        0.50      0.87 o 
 -11   1   3       20.48       12.98      1.34 o 
 -10   1   3      175.57      161.54      2.87 o 
  -9   1   3        7.62        6.58      1.05 o 
  -8   1   3        2.24        2.73      0.83 o 
  -7   1   3      115.10      121.00      2.67 o 
  -6   1   3     1891.43     1963.84     26.22 o 
  -5   1   3      738.14      775.27     10.98 o 
  -4   1   3      183.55      174.80      2.63 o 
  -3   1   3      220.15      225.22      4.67 o 
  -2   1   3     4634.26     4488.57     34.29 o 
  -1   1   3     1779.19     1795.24     11.39 o 
   0   1   3     7294.80     7582.56     50.76 o 
   1   1   3      885.71      811.27      7.14 o 
   2   1   3       55.88       48.40      0.56 o 
   3   1   3       52.64       60.99     10.37 o 
   4   1   3        0.10       -0.59      0.39 o 
   5   1   3        1.71        0.40      0.34 o 
   6   1   3       53.78       59.35      1.08 o 
   7   1   3     1015.11      890.50     14.14 o 
   8   1   3      151.13      142.50      3.84 o 
   9   1   3      459.39      433.37      7.92 o 
  10   1   3       66.04       64.13      2.89 o 
  11   1   3       28.65       27.45      2.38 o 
  12   1   3       53.09       72.82      2.81 o 
  13   1   3      116.33      161.53      4.22 o 
 -14   2   3        0.00       -1.80      1.95 o 
 -13   2   3       46.47       50.42      3.34 o 
 -12   2   3        0.13       -1.07      1.24 o 
 -11   2   3      488.92      420.76      6.32 o 
 -10   2   3      192.66      153.81      2.70 o 
  -9   2   3       36.02       33.39      1.57 o 
  -8   2   3        2.07        0.30      0.66 o 
  -7   2   3        5.67        6.45      0.70 o 
  -6   2   3     1473.30     1506.84     13.03 o 
  -5   2   3      419.18      511.89     17.22 o 
  -4   2   3       63.30       51.79      0.84 o 
  -3   2   3       37.59       61.28      2.39 o 
  -2   2   3        6.51        6.79      0.87 o 
  -1   2   3      637.85      644.96      4.10 o 
   0   2   3    14351.09    14830.60     92.34 o 
   1   2   3      933.98      820.99      9.07 o 
   2   2   3     1045.61     1009.21      6.57 o 
   3   2   3      683.89      708.62      6.21 o 
   4   2   3       15.99       17.51      0.57 o 
   5   2   3      485.45      512.60      4.21 o 
   6   2   3       26.25       28.10      0.82 o 
   7   2   3     1223.88     1140.51     11.82 o 
   8   2   3        8.94        9.39      1.28 o 
   9   2   3        0.26       -0.31      1.27 o 
  10   2   3      146.61      133.64      6.07 o 
  11   2   3        7.64        7.11      2.08 o 
  12   2   3       69.06       72.52      7.75 o 
  13   2   3       95.72      111.93     12.37 o 
 -14   3   3       53.93       59.62      3.98 o 
 -13   3   3        6.12        4.22      2.19 o 
 -12   3   3       55.85       49.74      2.56 o 
 -11   3   3       33.42       33.94      1.94 o 
 -10   3   3      207.99      197.87      5.99 o 
  -9   3   3       44.69       46.02      5.97 o 
  -8   3   3       35.95       33.36      1.18 o 
  -7   3   3      354.25      374.20      3.97 o 
  -6   3   3        1.87        1.99      0.48 o 
  -5   3   3       35.00       28.89      0.90 o 
  -4   3   3        4.72        2.93      0.54 o 
  -3   3   3     1468.96     1471.62     10.14 o 
  -2   3   3     1657.71     1611.12     11.02 o 
  -1   3   3       57.94       58.16      0.81 o 
   0   3   3      413.94      456.10      3.15 o 
   1   3   3       54.22       81.44      1.15 o 
   2   3   3       17.85       51.91      3.81 o 
   3   3   3      198.51      201.54      1.93 o 
   4   3   3       30.29       37.31      0.77 o 
   5   3   3      153.27      136.13      1.56 o 
   6   3   3       53.15       54.36      1.12 o 
   7   3   3        3.65        6.38      0.74 o 
   8   3   3       36.84       32.58      1.48 o 
  11   3   3        1.00        1.54      2.31 o 
  12   3   3       97.25       97.50      6.07 o 
 -13   4   3       26.44       26.68      3.12 o 
 -12   4   3       21.14       24.14      2.11 o 
 -11   4   3        1.87        0.10      1.18 o 
 -10   4   3       75.57       66.53      2.94 o 
  -9   4   3      688.74      679.59      7.96 o 
  -8   4   3       95.76       96.29      2.30 o 
  -7   4   3        1.81        1.90      0.89 o 
  -6   4   3      101.22       97.88      1.85 o 
  -5   4   3        5.40        7.15      0.60 o 
  -4   4   3      343.13      374.97      3.37 o 
  -3   4   3     2664.40     2630.33     16.75 o 
  -2   4   3      368.29      353.45      2.47 o 
  -1   4   3       34.27       83.44      1.58 o 
   0   4   3     3796.10     4120.09     25.77 o 
   1   4   3        0.63       55.35      5.66 o 
   2   4   3      741.11      834.26      5.47 o 
   3   4   3      106.54       94.29      1.21 o 
   4   4   3        5.11        8.29      0.52 o 
   5   4   3      184.35      202.11      2.00 o 
   6   4   3      154.02      148.51      2.09 o 
   7   4   3     1921.00     1843.46     14.00 o 
   8   4   3        0.31        0.29      0.75 o 
   9   4   3        3.66        0.60      1.36 o 
  10   4   3      501.87      484.13      7.73 o 
  11   4   3       33.89       35.65      3.55 o 
  12   4   3       21.01       27.53      3.11 o 
 -12   5   3        9.93       10.76      1.90 o 
 -11   5   3       10.65        7.84      1.94 o 
 -10   5   3       66.05       65.84      2.22 o 
  -9   5   3      537.72      519.57      6.71 o 
  -8   5   3      108.07      104.37      2.53 o 
  -7   5   3       56.37       55.39      1.91 o 
  -6   5   3       30.33       29.32      1.46 o 
  -5   5   3       45.78       42.26      1.54 o 
  -4   5   3      247.24      240.33      2.44 o 
  -3   5   3      312.44      303.56      2.69 o 
  -2   5   3      121.62      123.95      1.54 o 
  -1   5   3        0.14        0.95      0.49 o 
   0   5   3     1381.91     1550.08     10.95 o 
   1   5   3      140.97      146.86      2.04 o 
   2   5   3      949.68      975.76      8.08 o 
   3   5   3       22.61       26.02      0.81 o 
   4   5   3       21.68       17.94      0.71 o 
   5   5   3      290.87      274.07      2.55 o 
   6   5   3      140.66      133.94      2.21 o 
   7   5   3      938.73      933.32     10.46 o 
   8   5   3       50.98       48.76      2.01 o 
   9   5   3       32.75       31.14      2.22 o 
  10   5   3      134.38      135.05      4.84 o 
  11   5   3      110.35      113.71      4.84 o 
 -11   6   3        1.40       -1.78      1.88 o 
 -10   6   3        8.96       10.70      1.45 o 
  -9   6   3       55.84       61.81      3.11 o 
  -8   6   3        9.27        9.95      1.35 o 
  -7   6   3      135.55      136.24      2.98 o 
  -6   6   3       55.69       56.37      1.80 o 
  -5   6   3       11.49       10.12      1.06 o 
  -4   6   3       74.89       72.86      1.74 o 
  -3   6   3      212.26      203.30      3.03 o 
  -2   6   3      503.10      489.49      4.00 o 
  -1   6   3       15.88       15.89      0.86 o 
   0   6   3        5.86        5.80      0.96 o 
   1   6   3      323.44      311.84      4.40 o 
   2   6   3       45.90       42.03      1.07 o 
   3   6   3       17.77       15.52      0.85 o 
   4   6   3        1.13        0.14      0.60 o 
   5   6   3        0.95        1.39      0.65 o 
   6   6   3      115.86      115.44      2.11 o 
   7   6   3        0.30       -0.79      0.90 o 
   8   6   3        0.74       -0.90      1.36 o 
   9   6   3       20.40       23.01      2.76 o 
  10   6   3        7.46        6.80      2.37 o 
  -9   7   3      136.17      139.84      3.08 o 
  -8   7   3      417.71      408.19      5.46 o 
  -7   7   3      272.19      272.12      4.15 o 
  -6   7   3       67.03       59.79      1.98 o 
  -5   7   3       19.49       14.52      1.28 o 
  -4   7   3       68.46       66.68      1.83 o 
  -3   7   3       14.28       13.10      0.99 o 
  -2   7   3       17.49       20.09      1.09 o 
  -1   7   3        7.67       10.32      0.90 o 
   0   7   3       13.38       15.78      1.06 o 
   1   7   3        7.01        6.01      0.85 o 
   2   7   3        2.14        7.26      0.84 o 
   3   7   3        6.08        9.90      0.91 o 
   4   7   3        0.93        0.16      0.70 o 
   5   7   3        8.91        9.76      0.92 o 
   6   7   3        0.02       -0.99      1.29 o 
   7   7   3       20.23       26.41      2.06 o 
   8   7   3        2.62        3.22      2.09 o 
  -7   8   3      350.21      364.12      5.23 o 
  -6   8   3        0.38       -1.61      1.07 o 
  -5   8   3        1.14       -0.67      1.07 o 
  -4   8   3       39.78       40.30      1.82 o 
  -3   8   3       30.39       34.36      1.54 o 
  -2   8   3       53.25       52.13      1.90 o 
  -1   8   3        2.66        3.85      0.97 o 
   0   8   3        6.07        6.78      1.06 o 
   1   8   3       47.16       48.82      1.71 o 
   2   8   3       21.89       45.85      2.88 o 
   3   8   3       13.30       16.65      1.38 o 
   4   8   3        0.49       -0.53      0.95 o 
   5   8   3       19.41       18.74      1.43 o 
   6   8   3       27.25       25.40      4.19 o 
  -4   9   3        0.12       -0.21      1.28 o 
  -3   9   3       28.77       29.07      1.99 o 
  -2   9   3      179.22      178.38      3.16 o 
  -1   9   3       77.61       78.14      2.20 o 
   0   9   3        4.72        3.55      1.15 o 
   1   9   3        2.73        1.34      1.31 o 
   2   9   3        8.61       10.57      1.54 o 
 -14   0   4       57.06       66.14      4.74 o 
 -13   0   4        0.57        0.44      2.03 o 
 -12   0   4       12.37       17.90      1.90 o 
 -11   0   4      663.20      568.62      9.35 o 
 -10   0   4       77.36       66.78      2.82 o 
  -9   0   4      294.88      269.03      7.24 o 
  -8   0   4       64.28       52.48      2.02 o 
  -7   0   4      532.09      550.26     11.36 o 
  -6   0   4     2128.26     2335.23     43.61 o 
  -5   0   4     2361.37     2413.88     44.83 o 
  -4   0   4      493.30      456.78      9.29 o 
  -3   0   4     1107.93     1018.62     11.40 o 
  -2   0   4        8.42        7.09      0.59 o 
  -1   0   4       37.28       27.90      1.42 o 
   0   0   4       19.40       23.28      1.00 o 
   1   0   4     4171.30     3751.04     31.47 o 
   2   0   4      155.38      236.21      8.06 o 
   3   0   4      189.93      154.03      2.58 o 
   4   0   4     2420.65     2325.28     25.96 o 
   5   0   4     1154.93     1219.45     14.36 o 
   6   0   4      655.10      645.11      8.42 o 
   7   0   4      324.60      298.03      5.82 o 
   8   0   4     2243.82     2119.05     29.63 o 
   9   0   4        0.04       -1.95      1.30 o 
  10   0   4        3.41        4.85      1.64 o 
  11   0   4       94.65       99.01      3.75 o 
  12   0   4      128.34      139.23      4.64 o 
  13   0   4      211.58      246.40      6.56 o 
 -14   1   4       34.61       39.99      3.10 o 
 -13   1   4        0.16        1.61      1.35 o 
 -12   1   4       71.90       59.93      1.79 o 
 -11   1   4      903.87      794.52      7.95 o 
 -10   1   4        0.00       -0.32      0.96 o 
  -9   1   4       43.52       39.53      1.69 o 
  -8   1   4       30.16       34.72      1.49 o 
  -7   1   4      329.60      351.36      5.97 o 
  -6   1   4       80.87       88.24      2.37 o 
  -5   1   4      113.82      106.14      4.25 o 
  -4   1   4     2053.21     1866.10     17.55 o 
  -3   1   4      649.99      612.71      4.72 o 
  -2   1   4      295.45      291.86      4.21 o 
  -1   1   4       10.23       42.30      1.53 o 
   0   1   4      693.89      803.21      5.60 o 
   1   1   4      103.79      106.71      1.17 o 
   2   1   4     1105.34     1194.71      7.76 o 
   3   1   4       26.27       38.13      5.23 o 
   4   1   4       69.28      107.97      3.72 o 
   5   1   4      768.82      702.64      6.67 o 
   6   1   4        0.48        0.98      0.54 o 
   7   1   4      826.08      742.77      8.32 o 
   8   1   4      409.36      390.80      5.94 o 
   9   1   4      637.13      625.37      8.65 o 
  10   1   4      316.62      302.50      5.31 o 
  11   1   4        0.22        2.30      1.29 o 
  12   1   4        8.63       21.58      1.74 o 
  13   1   4       98.36      134.96      3.41 o 
 -14   2   4       65.45       76.59      4.00 o 
 -13   2   4        1.37       -0.99      2.50 o 
 -12   2   4        6.35        3.88      1.38 o 
 -11   2   4       75.60       58.74      2.76 o 
 -10   2   4      340.82      306.36      4.11 o 
  -9   2   4      563.69      520.14      5.95 o 
  -8   2   4      137.00      127.66      2.16 o 
  -7   2   4       36.65       36.58      1.13 o 
  -6   2   4      116.07      115.85      1.63 o 
  -5   2   4     1989.50     2035.44     15.78 o 
  -4   2   4       42.32       43.40      3.29 o 
  -3   2   4      382.41      416.51      4.17 o 
  -2   2   4     1531.72     1500.56      9.72 o 
  -1   2   4      162.91      204.83      1.67 o 
   0   2   4     1062.10     1055.74      7.86 o 
   1   2   4     2370.87     2303.13     13.79 o 
   2   2   4     1795.55     2034.95     12.86 o 
   3   2   4       48.20       49.19      1.20 o 
   4   2   4      712.86      684.32      4.71 o 
   5   2   4       96.54       94.81      1.26 o 
   6   2   4      121.95      110.85      1.59 o 
   7   2   4     4720.10     4494.42     42.88 o 
   8   2   4       60.88       51.71      1.82 o 
   9   2   4       22.67       24.62      1.70 o 
  10   2   4        0.02        1.07      1.90 o 
  11   2   4       40.40       43.25      2.43 o 
  12   2   4      108.42      140.07      5.34 o 
 -14   3   4       23.83       34.23      3.19 o 
 -13   3   4       25.34       24.70      3.45 o 
 -12   3   4        4.02        3.35      1.30 o 
 -11   3   4      140.94      135.27      5.90 o 
 -10   3   4      134.72      140.15      3.26 o 
  -9   3   4       71.48       76.77      3.95 o 
  -8   3   4       81.24       77.37      2.32 o 
  -7   3   4      433.54      443.23      4.17 o 
  -6   3   4      257.77      256.37      2.65 o 
  -5   3   4        9.93        9.58      0.63 o 
  -4   3   4       79.47       77.24      1.18 o 
  -3   3   4       33.61       42.15      2.10 o 
  -2   3   4      512.07      624.76      8.73 o 
  -1   3   4      374.91      409.67      2.88 o 
   0   3   4     4439.50     4941.25     29.05 o 
   1   3   4      107.75      129.05      2.17 o 
   2   3   4        3.62        8.01      0.59 o 
   3   3   4       35.42       38.61      0.76 o 
   4   3   4       18.20       27.77      0.99 o 
   5   3   4      564.62      551.06      4.33 o 
   6   3   4      143.95      149.35      1.85 o 
   7   3   4      364.09      335.61      4.86 o 
   8   3   4      102.02       94.74      2.33 o 
   9   3   4        1.74        1.59      1.05 o 
  10   3   4       15.31       15.08      1.67 o 
  11   3   4        9.19        8.62      1.63 o 
  12   3   4       58.93       62.23      3.60 o 
 -13   4   4        4.23        6.71      2.51 o 
 -12   4   4        6.07        9.58      6.77 o 
 -10   4   4       24.46       22.66      2.66 o 
  -9   4   4     2028.25     1940.20     19.61 o 
  -8   4   4      489.93      459.61      5.88 o 
  -7   4   4       97.67       92.13      2.22 o 
  -6   4   4      119.77      126.09      2.49 o 
  -5   4   4     1086.01     1095.28      8.59 o 
  -4   4   4       32.29       51.66      1.49 o 
  -3   4   4      632.74      667.60      5.07 o 
  -2   4   4      285.42      341.86      6.15 o 
  -1   4   4     1051.70     1074.76      7.23 o 
   0   4   4     9176.94     9728.63     57.05 o 
   1   4   4       69.58       60.10      0.97 o 
   2   4   4      467.66      526.88      3.72 o 
   3   4   4       18.22       16.60      0.64 o 
   4   4   4      155.48      152.05      1.59 o 
   5   4   4      988.90      955.33      6.33 o 
   6   4   4       75.41       73.32      1.35 o 
   7   4   4      208.87      200.54      3.85 o 
   8   4   4       91.17       83.64      2.52 o 
   9   4   4       26.21       29.61      3.74 o 
  10   4   4       79.15       80.02      3.77 o 
  11   4   4      115.51       96.97      8.91 o 
 -12   5   4        2.22        1.60      1.89 o 
 -11   5   4       28.14       28.41      2.06 o 
 -10   5   4        3.73        3.17      1.17 o 
  -9   5   4      676.98      666.42     11.35 o 
  -8   5   4      266.02      250.29      4.05 o 
  -7   5   4        2.20        3.63      0.99 o 
  -6   5   4       25.85       29.72      1.35 o 
  -5   5   4      190.84      192.08      2.69 o 
  -4   5   4      407.24      392.45      4.22 o 
  -3   5   4      252.29      272.96      2.66 o 
  -2   5   4      217.81      217.17      2.32 o 
  -1   5   4       22.78       33.51      0.82 o 
   0   5   4      273.08      315.07      2.74 o 
   1   5   4      301.06      331.68      2.71 o 
   2   5   4        6.08        7.69      0.60 o 
   3   5   4      306.25      289.65      2.49 o 
   4   5   4        2.57        3.70      0.48 o 
   5   5   4        1.71        0.71      0.46 o 
   6   5   4       16.55       18.90      1.06 o 
   7   5   4        9.88        8.91      1.55 o 
   8   5   4        1.42        0.80      1.41 o 
   9   5   4        5.62        4.08      1.62 o 
  10   5   4        3.54        7.20      2.15 o 
 -11   6   4        0.16       -1.76      1.17 o 
 -10   6   4       48.32       49.70      2.90 o 
  -9   6   4      140.11      147.54      3.28 o 
  -8   6   4      123.38      109.67      2.52 o 
  -7   6   4       26.55       25.17      1.45 o 
  -6   6   4        4.57        7.56      1.06 o 
  -5   6   4        2.63        2.50      0.86 o 
  -4   6   4       67.21       76.62      1.80 o 
  -3   6   4       90.88       95.38      2.54 o 
  -2   6   4        1.43        5.44      0.79 o 
  -1   6   4        0.92       11.80      0.81 o 
   0   6   4        0.57        1.02      0.65 o 
   1   6   4       86.59       82.22      1.38 o 
   2   6   4      156.89      150.35      2.02 o 
   3   6   4        0.13        0.32      0.56 o 
   4   6   4      102.32       97.32      2.33 o 
   5   6   4      126.78      123.28      1.85 o 
   6   6   4       82.75       85.55      2.21 o 
   7   6   4        4.17        4.02      1.04 o 
   8   6   4      100.21      101.75      4.07 o 
   9   6   4        2.83       -2.08      2.39 o 
 -10   7   4      124.27      126.05      3.02 o 
  -9   7   4      107.51      108.80      2.77 o 
  -8   7   4       47.19       49.40      2.03 o 
  -7   7   4       12.41       11.06      1.30 o 
  -6   7   4        0.02        0.05      0.99 o 
  -5   7   4        9.88       10.20      1.33 o 
  -4   7   4       18.21       18.25      1.24 o 
  -3   7   4       38.82       44.81      1.57 o 
  -2   7   4        4.55        9.89      0.94 o 
  -1   7   4       49.55       48.31      1.46 o 
   0   7   4        5.83        7.26      0.80 o 
   1   7   4       30.27       33.95      1.34 o 
   2   7   4       74.53       72.62      1.76 o 
   3   7   4       59.19       59.89      1.55 o 
   4   7   4        0.54        0.20      0.69 o 
   5   7   4        6.18        3.95      0.81 o 
   6   7   4       17.78       19.85      1.89 o 
   7   7   4       42.81       41.66      4.04 o 
   8   7   4        7.51        4.39      2.19 o 
  -7   8   4       14.09       14.59      1.56 o 
  -6   8   4       59.20       57.11      2.16 o 
  -5   8   4        3.24        2.87      1.15 o 
  -4   8   4       24.30       26.99      1.47 o 
  -3   8   4        0.23        5.57      1.08 o 
  -2   8   4        9.27        9.28      1.13 o 
  -1   8   4       52.72       52.54      2.18 o 
   0   8   4       17.24       13.98      1.31 o 
   1   8   4        9.94       17.13      1.27 o 
   2   8   4       16.11       30.82      1.68 o 
   3   8   4        2.53        3.05      0.99 o 
   4   8   4       16.50       16.79      1.38 o 
   5   8   4       18.09       21.20      1.72 o 
   6   8   4       15.37       15.99      2.55 o 
  -3   9   4       21.38       21.77      1.69 o 
  -2   9   4        0.44       -0.62      1.49 o 
  -1   9   4        2.24        2.83      1.12 o 
   0   9   4        1.11        0.18      1.07 o 
   1   9   4        2.75        2.43      1.17 o 
   2   9   4        0.95       18.61      6.77 o 
 -14   1   5       22.87       30.93      3.89 o 
 -13   1   5        5.26        8.35      1.12 o 
 -12   1   5       82.29       83.45      2.06 o 
 -11   1   5      128.50      113.45      2.85 o 
 -10   1   5       79.58       85.12      2.04 o 
  -9   1   5      234.68      221.11      3.73 o 
  -8   1   5        0.66        1.29      0.76 o 
  -7   1   5       86.97       87.69      1.93 o 
  -6   1   5       18.60       23.05      1.09 o 
  -5   1   5        3.19        3.38      0.45 o 
  -4   1   5      658.45      663.99      5.53 o 
  -3   1   5      440.53      471.64      4.68 o 
  -2   1   5        0.09        1.90      0.25 o 
  -1   1   5        8.71       10.31      0.44 o 
   0   1   5      826.13      879.89      6.11 o 
   1   1   5      150.41      143.97      1.27 o 
   2   1   5        4.43       11.11      0.37 o 
   3   1   5        0.42       -0.23      0.27 o 
   4   1   5        0.41       -0.24      0.39 o 
   5   1   5        1.50        3.53      0.79 o 
   6   1   5       20.95       28.30      1.40 o 
   7   1   5       59.86       69.26      2.05 o 
   8   1   5       54.48       51.34      1.89 o 
   9   1   5       86.10       78.36      2.24 o 
  10   1   5        0.00       -0.62      1.05 o 
  11   1   5        0.09       -0.62      1.11 o 
  12   1   5        1.25        2.17      1.28 o 
 -14   2   5       15.27       21.79      2.80 o 
 -13   2   5       22.59       26.63      2.72 o 
 -12   2   5       13.56       19.56      4.13 o 
 -11   2   5       33.67       33.42      2.29 o 
 -10   2   5       53.44       44.34      2.18 o 
  -9   2   5      779.17      775.33      8.23 o 
  -8   2   5      314.97      277.02      3.51 o 
  -7   2   5      339.73      331.61      3.87 o 
  -6   2   5      117.71      134.40      2.06 o 
  -5   2   5       10.68       15.51      0.71 o 
  -4   2   5      219.18      270.89      2.72 o 
  -3   2   5     4357.13     4452.13     34.38 o 
  -2   2   5      328.23      432.00      3.94 o 
  -1   2   5       59.21      178.50      2.62 o 
   0   2   5      349.09      341.10      2.72 o 
   1   2   5      612.79      653.36      4.51 o 
   2   2   5     2903.00     3219.06     19.18 o 
   3   2   5      775.42      682.32      4.69 o 
   4   2   5      180.82      171.14      2.10 o 
   5   2   5      651.24      607.16      4.99 o 
   6   2   5      152.73      140.97      2.20 o 
   7   2   5     2404.02     2281.52     22.63 o 
   8   2   5      316.76      310.37      4.54 o 
   9   2   5       50.90       54.13      2.28 o 
  10   2   5       55.12       55.21      2.42 o 
  11   2   5       12.47       12.05      1.74 o 
  12   2   5        0.00        2.09      1.34 o 
 -14   3   5        5.25        5.65      2.41 o 
 -13   3   5       59.07       66.51      4.47 o 
 -12   3   5       71.70       81.50      6.90 o 
 -11   3   5      190.77      159.35      3.65 o 
 -10   3   5        6.80       11.81      1.35 o 
  -8   3   5       85.39       79.00      2.07 o 
  -7   3   5      160.58      162.83      2.80 o 
  -6   3   5      813.96      862.77      6.79 o 
  -5   3   5      526.18      546.04      5.13 o 
  -4   3   5      184.85      218.21      2.55 o 
  -3   3   5      225.98      239.43      2.67 o 
  -2   3   5      872.51      828.34      5.63 o 
  -1   3   5      592.15      634.96      4.44 o 
   0   3   5      823.73      916.31      6.18 o 
   1   3   5     1787.12     1824.81     12.40 o 
   2   3   5      564.18      641.97      4.52 o 
   3   3   5      194.32      200.71      1.83 o 
   4   3   5        0.00        0.45      0.39 o 
   5   3   5        0.34       -0.20      0.41 o 
   6   3   5       63.80       64.16      1.64 o 
   7   3   5      392.76      379.64      5.15 o 
   8   3   5      175.68      175.19      3.22 o 
   9   3   5       18.48       19.51      1.94 o 
  10   3   5       17.81       19.98      1.83 o 
  11   3   5        1.94        2.21      1.42 o 
 -13   4   5        0.00       -3.87      2.58 o 
 -12   4   5        6.88        8.05      2.25 o 
 -11   4   5      128.57      103.41      3.75 o 
 -10   4   5      372.43      341.46      5.89 o 
  -9   4   5       17.69       31.23      1.63 o 
  -8   4   5      295.26      270.59      4.11 o 
  -7   4   5      134.62      139.12      2.74 o 
  -6   4   5      478.57      487.10      4.94 o 
  -5   4   5      720.07      739.79      6.77 o 
  -4   4   5        7.15        8.41      0.78 o 
  -3   4   5      158.18      167.30      1.96 o 
  -2   4   5      125.31      159.72      2.54 o 
  -1   4   5       15.91       27.29      0.72 o 
   0   4   5     5059.74     5314.74     31.35 o 
   1   4   5      350.35      333.40      2.61 o 
   2   4   5      186.33      175.70      1.77 o 
   3   4   5       91.55       91.50      1.20 o 
   4   4   5       19.35       22.17      0.74 o 
   5   4   5        1.52        1.77      0.51 o 
   6   4   5       53.20       54.27      1.42 o 
   7   4   5       28.95       33.00      2.19 o 
   8   4   5       11.59       10.21      1.24 o 
   9   4   5        0.02       -0.22      1.36 o 
  10   4   5       96.30      104.59      4.21 o 
  11   4   5        3.43        7.35      1.89 o 
 -12   5   5       31.04       27.56      2.16 o 
 -11   5   5       14.31       15.27      1.74 o 
 -10   5   5      256.38      255.50      6.26 o 
  -9   5   5     1357.91     1326.39     14.29 o 
  -8   5   5        4.34        6.73      1.16 o 
  -7   5   5      239.67      236.70      3.51 o 
  -6   5   5       13.24       15.34      1.07 o 
  -5   5   5       35.43       35.33      1.36 o 
  -4   5   5      322.84      311.80      3.63 o 
  -3   5   5       20.21       16.27      0.99 o 
  -2   5   5      118.23      161.77      2.50 o 
  -1   5   5        2.70       16.01      0.70 o 
   0   5   5      177.91      194.80      1.93 o 
   1   5   5        1.93       14.97      0.67 o 
   2   5   5        6.74       36.38      4.32 o 
   3   5   5        1.29        3.25      0.53 o 
   4   5   5        8.71       10.05      0.63 o 
   5   5   5        0.24       -0.37      0.49 o 
   6   5   5        6.32        8.84      0.83 o 
   7   5   5       30.73       33.29      4.96 o 
   8   5   5       14.90       15.89      2.26 o 
  10   5   5       19.16       18.17      2.14 o 
 -11   6   5       95.74       92.27      2.86 o 
 -10   6   5       25.63       25.01      1.88 o 
  -9   6   5      349.63      329.05      4.67 o 
  -8   6   5       25.85       26.64      1.54 o 
  -7   6   5        0.27        0.53      0.96 o 
  -6   6   5        7.85        6.53      1.06 o 
  -5   6   5       39.79       38.83      1.46 o 
  -4   6   5        5.56        5.25      0.91 o 
  -3   6   5       28.99       32.50      1.31 o 
  -2   6   5        0.46        1.60      0.72 o 
  -1   6   5        9.31       14.32      0.85 o 
   0   6   5     1438.54     1501.16     12.28 o 
   1   6   5      393.05      379.73      3.60 o 
   2   6   5       30.68       38.72      1.04 o 
   3   6   5        6.71        9.06      0.82 o 
   4   6   5        0.10       -0.88      0.59 o 
   5   6   5       53.18       53.49      1.49 o 
   6   6   5       21.70       24.82      1.56 o 
   7   6   5        4.80        5.09      1.24 o 
   8   6   5       41.80       47.23      2.64 o 
   9   6   5       15.70       15.85      2.92 o 
 -10   7   5      117.40      123.34      3.02 o 
  -9   7   5       26.47       28.87      1.80 o 
  -8   7   5        0.65        0.95      1.11 o 
  -7   7   5       19.18       20.43      1.80 o 
  -6   7   5        1.31        1.46      1.03 o 
  -5   7   5       12.23       11.51      1.15 o 
  -4   7   5       31.60       32.79      1.46 o 
  -3   7   5       29.71       23.77      1.30 o 
  -2   7   5      278.47      270.63      3.32 o 
  -1   7   5       25.71       33.22      1.30 o 
   0   7   5      181.96      188.93      2.67 o 
   1   7   5       11.12       12.88      1.00 o 
   2   7   5       78.66       74.80      1.69 o 
   3   7   5       32.91       36.94      1.51 o 
   4   7   5       43.91       48.90      1.57 o 
   5   7   5       42.60       38.77      1.52 o 
   6   7   5       27.92       26.00      1.74 o 
   7   7   5       71.78       81.16      3.85 o 
  -7   8   5      140.44      148.46      3.24 o 
  -6   8   5       10.39        9.36      1.35 o 
  -5   8   5        0.00       -1.49      1.00 o 
  -4   8   5        0.12        0.26      0.99 o 
  -3   8   5        8.91       10.15      1.20 o 
  -2   8   5      646.71      628.27      7.31 o 
  -1   8   5      235.74      227.33      3.41 o 
   0   8   5       61.33       65.13      2.64 o 
   1   8   5      136.60      145.89      3.08 o 
   2   8   5       36.09       37.68      1.72 o 
   3   8   5       63.15       61.32      1.87 o 
   4   8   5      307.72      303.18      3.98 o 
   5   8   5        1.88        2.00      1.44 o 
  -3   9   5       70.61       70.98      2.42 o 
  -2   9   5       12.11       14.68      1.56 o 
  -1   9   5       10.72        9.85      1.98 o 
   0   9   5        0.31       -0.83      1.13 o 
   1   9   5        0.54        0.47      1.06 o 
 -14   0   6       88.78       90.60      5.31 o 
 -13   0   6      116.30      118.81      3.98 o 
 -12   0   6        1.04        1.49      1.16 o 
 -11   0   6        7.12        5.87      1.80 o 
 -10   0   6       77.12       79.05      2.77 o 
  -9   0   6      794.69      779.24     11.77 o 
  -8   0   6      132.15      133.96      3.23 o 
  -7   0   6      500.86      474.04      7.45 o 
  -6   0   6      232.38      245.71      5.01 o 
  -5   0   6     2287.07     2307.09     25.39 o 
  -4   0   6       60.23       58.35      1.35 o 
  -3   0   6     2562.54     2806.31     30.09 o 
  -1   0   6      438.20      353.97      3.42 o 
   0   0   6      170.61      172.88      1.96 o 
   1   0   6     2476.57     2509.05     21.14 o 
   2   0   6     7823.61     8329.27     91.23 o 
   3   0   6     1549.70     1493.25     17.16 o 
   4   0   6      147.07      151.61      2.89 o 
   5   0   6        0.29        1.88      0.91 o 
   6   0   6      432.24      398.80      7.91 o 
   7   0   6    13023.68    12300.72    133.08 o 
   8   0   6        7.13        6.68      1.57 o 
   9   0   6        0.52        0.65      2.05 o 
  10   0   6       59.37       53.83      3.51 o 
  11   0   6      179.54      182.03      5.26 o 
  12   0   6      190.93      237.55      6.36 o 
 -15   1   6        6.96       12.70      3.53 o 
 -14   1   6      141.56      164.69      5.14 o 
 -13   1   6       67.00       69.53      2.26 o 
 -12   1   6       48.44       58.95      1.95 o 
 -11   1   6      116.77      113.76      3.09 o 
 -10   1   6       33.18       32.77      1.72 o 
  -9   1   6       62.99       58.94      1.97 o 
  -8   1   6       38.68       48.22      1.66 o 
  -7   1   6       76.13       72.56      2.12 o 
  -6   1   6      180.22      199.33      3.75 o 
  -5   1   6      447.47      446.39      5.69 o 
  -4   1   6      740.49      718.51      5.49 o 
  -3   1   6      928.17      985.83      6.13 o 
  -2   1   6     1172.83     1095.37      7.10 o 
  -1   1   6       35.58       38.28      0.66 o 
   0   1   6      901.55      995.57      6.92 o 
   1   1   6       46.92       47.30      0.67 o 
   2   1   6      231.15      245.54      1.88 o 
   3   1   6       59.69       63.08      1.22 o 
   4   1   6        0.92        4.82      1.44 o 
   5   1   6      741.80      700.09      6.41 o 
   6   1   6       18.23       19.14      1.03 o 
   7   1   6       96.96       93.29      3.01 o 
   8   1   6        0.24        0.73      0.91 o 
   9   1   6      235.84      228.60      3.89 o 
  10   1   6      141.07      137.98      3.09 o 
  11   1   6       16.07       17.47      1.63 o 
  12   1   6        9.07       16.68      1.74 o 
 -14   2   6      153.12      211.86      4.83 o 
 -13   2   6        0.73       -1.66      1.39 o 
 -12   2   6        1.97        2.84      1.50 o 
 -11   2   6      141.15      130.04      3.85 o 
 -10   2   6      492.55      463.55      8.23 o 
  -9   2   6     2294.42     2222.75     24.72 o 
  -8   2   6      262.77      245.37      2.82 o 
  -7   2   6       48.96       50.62      1.08 o 
  -6   2   6      376.41      369.00      3.67 o 
  -5   2   6      823.61      804.28      6.89 o 
  -4   2   6      514.45      546.24      4.87 o 
  -3   2   6     1296.19     1503.28     10.36 o 
  -2   2   6      463.82      563.16      6.45 o 
  -1   2   6      741.48      764.33      5.18 o 
   0   2   6        0.38        3.36      0.35 o 
   1   2   6       16.73       31.34      0.68 o 
   2   2   6      772.12      903.97      6.24 o 
   3   2   6       30.54       46.38      2.77 o 
   4   2   6      256.82      232.04      2.13 o 
   5   2   6        2.96        1.94      0.64 o 
   6   2   6        0.01       -0.86      0.87 o 
   7   2   6      409.03      380.95      5.17 o 
   8   2   6      990.83      946.07     10.62 o 
   9   2   6        2.23        1.05      1.09 o 
  10   2   6       20.04       22.56      1.89 o 
  11   2   6       95.88       97.18      3.55 o 
 -14   3   6       26.81       44.68      3.54 o 
 -13   3   6       46.49       46.17      2.41 o 
 -12   3   6        2.40        1.94      1.34 o 
 -11   3   6      579.42      502.63      9.47 o 
 -10   3   6       96.55       92.34      3.28 o 
  -9   3   6     2488.54     2408.70     27.33 o 
  -8   3   6      120.37      111.50      2.80 o 
  -7   3   6      150.00      162.41      2.57 o 
  -6   3   6      364.40      346.12      3.71 o 
  -5   3   6      191.39      190.93      2.60 o 
  -4   3   6     2784.88     2844.01     22.40 o 
  -3   3   6      163.06      200.65      2.40 o 
  -2   3   6      129.26      134.11      1.36 o 
  -1   3   6      124.56      213.54      3.28 o 
   0   3   6     1358.39     1442.46     10.70 o 
   1   3   6      243.55      258.03      2.35 o 
   2   3   6       46.65       69.21      1.01 o 
   3   3   6       80.56       97.54      1.45 o 
   4   3   6       43.28       46.68      0.90 o 
   5   3   6      297.41      269.89      2.80 o 
   6   3   6       16.18       18.65      1.33 o 
   7   3   6      217.14      198.74      3.43 o 
   8   3   6       13.14       13.93      1.34 o 
   9   3   6      108.84      110.48      2.77 o 
  10   3   6       17.02       16.05      4.00 o 
  11   3   6        9.51       10.23      1.78 o 
 -13   4   6       37.44       43.61      4.24 o 
 -12   4   6       99.32       91.85      5.65 o 
 -11   4   6       30.02       28.00      2.10 o 
 -10   4   6      282.54      267.16      4.98 o 
  -9   4   6       84.91       94.33      2.44 o 
  -8   4   6        2.10       -1.00      0.96 o 
  -7   4   6       76.60       78.29      1.95 o 
  -6   4   6       36.20       33.69      1.26 o 
  -5   4   6      266.07      263.16      3.17 o 
  -4   4   6      130.36      146.68      2.18 o 
  -3   4   6      129.77      136.17      1.73 o 
  -2   4   6      249.92      264.58      2.65 o 
  -1   4   6      267.33      257.00      2.29 o 
   0   4   6        0.55        1.66      0.46 o 
   1   4   6        4.88        8.64      0.58 o 
   2   4   6      157.99      147.43      1.64 o 
   3   4   6       89.87       84.85      1.25 o 
   4   4   6      333.52      296.68      2.63 o 
   5   4   6        8.01        7.19      0.71 o 
   6   4   6       96.98       98.45      2.06 o 
   7   4   6        5.93        4.25      1.13 o 
   8   4   6        1.02        0.79      1.07 o 
   9   4   6       64.70       65.10      2.28 o 
  10   4   6       27.97       29.59      2.93 o 
 -12   5   6       17.15       15.12      1.90 o 
 -11   5   6       32.34       32.67      2.20 o 
 -10   5   6      166.14      163.42      3.11 o 
  -9   5   6      143.64      139.59      2.81 o 
  -8   5   6        2.45        2.32      0.96 o 
  -7   5   6       15.52       18.65      1.25 o 
  -6   5   6      117.54      119.45      2.20 o 
  -5   5   6        4.63        4.27      0.88 o 
  -4   5   6      107.08      102.35      1.97 o 
  -3   5   6        9.73       12.16      0.95 o 
  -2   5   6      202.50      196.50      2.37 o 
  -1   5   6      343.03      350.95      3.50 o 
   0   5   6      694.81      740.85      5.14 o 
   1   5   6      314.20      310.13      2.64 o 
   2   5   6       28.76       31.44      0.90 o 
   3   5   6       52.43       59.13      1.24 o 
   4   5   6       22.04       22.13      0.78 o 
   5   5   6       40.01       37.17      1.13 o 
   6   5   6       77.85       76.36      1.78 o 
   7   5   6        0.07       -0.72      1.07 o 
   8   5   6        1.31        1.24      2.18 o 
   9   5   6       68.87       80.08      3.21 o 
  10   5   6       39.56       43.37      2.77 o 
 -11   6   6        0.09       -0.28      1.17 o 
 -10   6   6       45.55       48.53      2.02 o 
  -9   6   6       16.77       20.93      1.50 o 
  -8   6   6      100.73       96.96      2.41 o 
  -7   6   6       24.15       23.47      1.46 o 
  -6   6   6      244.51      238.27      3.71 o 
  -5   6   6      228.27      215.02      3.10 o 
  -4   6   6       21.17       23.92      1.23 o 
  -3   6   6        0.04       -0.50      0.74 o 
  -2   6   6        9.71       13.00      1.02 o 
  -1   6   6      326.76      349.68      3.73 o 
   0   6   6     3327.53     3379.36     23.07 o 
   1   6   6        6.12       48.65      1.76 o 
   2   6   6      132.39      168.03      2.47 o 
   3   6   6       17.84       19.72      0.81 o 
   4   6   6        0.68       -0.76      0.53 o 
   5   6   6      486.28      447.18      4.90 o 
   6   6   6       98.01       94.59      2.23 o 
   7   6   6        0.03        0.05      0.99 o 
   8   6   6       34.77       29.96      2.98 o 
 -10   7   6        0.15       -0.80      1.22 o 
  -9   7   6       18.59       19.71      2.20 o 
  -8   7   6       35.44       32.35      1.75 o 
  -7   7   6       44.92       40.82      1.83 o 
  -6   7   6       52.27       50.83      1.75 o 
  -5   7   6        0.36        0.04      0.91 o 
  -4   7   6        0.21       -0.96      0.88 o 
  -3   7   6      124.37      116.19      2.76 o 
  -2   7   6        0.35        2.67      0.93 o 
  -1   7   6        9.52       10.56      1.02 o 
   0   7   6      308.56      310.97      3.61 o 
   1   7   6       32.63       32.19      1.29 o 
   2   7   6      116.97      166.83      4.38 o 
   3   7   6       53.03       58.78      1.59 o 
   4   7   6       25.09       27.26      1.34 o 
   5   7   6       30.90       30.54      1.93 o 
   6   7   6       55.47       48.15      2.00 o 
   7   7   6        6.91        3.12      2.06 o 
  -7   8   6       48.58       50.18      2.16 o 
  -6   8   6        8.22        8.21      1.54 o 
  -5   8   6        0.67        1.17      1.03 o 
  -4   8   6        4.25        4.73      1.11 o 
  -3   8   6      134.05      137.72      2.86 o 
  -2   8   6      390.44      382.63      4.76 o 
  -1   8   6      445.50      451.66      5.83 o 
   0   8   6      121.17      127.36      2.58 o 
   1   8   6      164.26      162.36      3.27 o 
   2   8   6       26.96       31.39      1.87 o 
   3   8   6       21.49       23.04      1.50 o 
   4   8   6      152.86      142.60      3.75 o 
  -2   9   6      684.93      705.25      8.76 o 
  -1   9   6       47.09       52.56      2.27 o 
 -15   1   7        1.09        2.20      3.03 o 
 -14   1   7       39.72       49.66      2.70 o 
 -13   1   7       10.81       10.78      1.52 o 
 -12   1   7        1.68        2.03      1.02 o 
 -11   1   7        0.21        0.38      1.93 o 
 -10   1   7       85.90       89.49      5.02 o 
  -9   1   7     1762.02     1736.94     19.55 o 
  -8   1   7       17.15       14.66      1.19 o 
  -7   1   7       24.74       29.86      1.17 o 
  -6   1   7       46.00       45.04      1.07 o 
  -5   1   7      156.51      157.58      1.97 o 
  -4   1   7      856.63     1013.47      7.07 o 
  -3   1   7     1953.99     2097.67     13.29 o 
  -2   1   7       82.64       84.69      1.15 o 
  -1   1   7       54.78       50.24      0.76 o 
   0   1   7       49.23       47.59      0.81 o 
   1   1   7     1524.08     1599.87      9.82 o 
   2   1   7     1307.52     1473.46      9.12 o 
   3   1   7      118.14      138.71      1.52 o 
   4   1   7       10.45       13.54      1.97 o 
   5   1   7        0.35        0.29      0.65 o 
   6   1   7       17.83       16.72      1.06 o 
   7   1   7     1639.95     1506.43     14.04 o 
   8   1   7      166.66      160.63      2.85 o 
   9   1   7        2.75        2.01      1.15 o 
  10   1   7       99.13       99.06      2.72 o 
  11   1   7        4.09        3.76      1.32 o 
 -14   2   7        1.46        7.07      1.56 o 
 -13   2   7       52.44       51.84      2.90 o 
 -12   2   7       51.86       55.17      2.82 o 
 -11   2   7       71.77       58.78      2.81 o 
 -10   2   7       71.26       74.46      4.08 o 
  -9   2   7      133.26      133.00      3.73 o 
  -8   2   7      495.41      453.83      5.67 o 
  -7   2   7      239.17      242.65      2.84 o 
  -6   2   7       61.24       62.82      1.30 o 
  -5   2   7      334.10      323.82      3.29 o 
  -4   2   7        4.51        7.70      0.58 o 
  -3   2   7      248.70      267.67      2.34 o 
  -1   2   7      534.83      523.51      4.17 o 
   0   2   7      490.99      506.73      3.49 o 
   1   2   7        6.56       23.86      0.72 o 
   3   2   7       87.83       88.20      1.30 o 
   4   2   7        6.04        8.94      0.56 o 
   5   2   7      152.20      145.03      2.73 o 
   6   2   7       55.62       59.01      2.37 o 
   7   2   7      964.76      924.58     10.38 o 
   8   2   7      124.86      123.81      2.91 o 
   9   2   7        0.10       -0.36      0.97 o 
  10   2   7        0.59       -0.28      1.18 o 
  11   2   7        7.00        7.41      1.52 o 
 -14   3   7      124.16      166.93      5.47 o 
 -13   3   7       25.41       36.19      3.73 o 
 -12   3   7       31.94       29.31      2.59 o 
 -11   3   7       93.72       87.90      3.39 o 
 -10   3   7      198.88      195.92      5.12 o 
  -9   3   7     1769.69     1674.83     23.83 o 
  -8   3   7        9.27       11.01      1.21 o 
  -7   3   7      213.91      203.27      2.99 o 
  -6   3   7        0.00        0.20      0.72 o 
  -5   3   7       15.90       24.32      1.01 o 
  -4   3   7       54.09       69.73      1.45 o 
  -3   3   7       27.22       33.29      0.72 o 
  -2   3   7      234.86      252.95      2.04 o 
  -1   3   7        7.57       13.53      0.54 o 
   0   3   7      204.18      210.72      2.06 o 
   1   3   7       23.90       19.80      0.70 o 
   2   3   7       56.12       64.62      1.09 o 
   3   3   7       73.69       66.83      1.13 o 
   4   3   7        3.39        2.78      0.66 o 
   5   3   7       77.69       72.41      1.53 o 
   6   3   7       55.69       57.09      1.92 o 
   7   3   7      328.54      323.39      4.77 o 
   8   3   7        2.13        3.02      1.31 o 
   9   3   7       34.10       32.41      2.63 o 
  10   3   7       58.01       58.90      2.38 o 
  11   3   7       30.90       31.85      2.05 o 
 -13   4   7       10.58       11.62      2.12 o 
 -12   4   7       17.89       14.94      1.77 o 
 -11   4   7       37.21       37.72      2.56 o 
 -10   4   7       59.63       59.26      2.17 o 
  -9   4   7      451.14      431.29      5.28 o 
  -8   4   7      148.93      126.89      2.49 o 
  -7   4   7       95.85       91.20      1.91 o 
  -6   4   7      210.72      200.32      2.78 o 
  -5   4   7       57.04       51.22      1.73 o 
  -4   4   7       24.77       23.81      1.18 o 
  -3   4   7        9.81        7.98      0.81 o 
  -2   4   7        6.03       10.93      0.83 o 
  -1   4   7      111.46      120.74      1.59 o 
   0   4   7       42.08       45.16      0.97 o 
   1   4   7      231.98      230.51      2.75 o 
   2   4   7      265.54      273.11      2.64 o 
   3   4   7       62.87       52.15      1.05 o 
   4   4   7        3.70        5.27      0.62 o 
   5   4   7      381.03      336.29      3.43 o 
   6   4   7        6.56        6.58      0.94 o 
   7   4   7       14.93       14.41      1.35 o 
   8   4   7      478.63      479.58      6.51 o 
   9   4   7      129.23      144.33      3.33 o 
  10   4   7        0.11       -1.21      1.84 o 
 -12   5   7        0.99        0.37      1.33 o 
 -11   5   7      333.35      303.37      5.62 o 
 -10   5   7       48.59       47.31      1.88 o 
  -9   5   7        2.88        2.28      1.05 o 
  -8   5   7        0.39        0.00      0.92 o 
  -7   5   7      435.22      405.25      4.61 o 
  -6   5   7      772.19      747.29      7.18 o 
  -5   5   7        2.74        5.37      0.91 o 
  -4   5   7       17.00       17.79      1.07 o 
  -3   5   7       33.68       37.02      1.68 o 
  -2   5   7      636.80      605.85      5.90 o 
  -1   5   7      121.48      141.89      1.90 o 
   0   5   7     1031.95     1084.46      7.58 o 
   1   5   7       96.53      109.91      1.45 o 
   2   5   7        0.30       -1.25      0.83 o 
   3   5   7       34.32       35.19      0.94 o 
   4   5   7       94.54       85.97      1.52 o 
   5   5   7      102.06       94.93      1.64 o 
   6   5   7       39.46       41.17      1.50 o 
   7   5   7        0.19       -1.33      0.89 o 
   8   5   7       61.94       61.69      2.77 o 
   9   5   7       94.35      112.14      3.71 o 
 -11   6   7      106.66      103.82      2.74 o 
 -10   6   7       47.19       46.30      2.00 o 
  -9   6   7       11.44       10.15      1.30 o 
  -8   6   7        1.12        1.35      1.02 o 
  -7   6   7       84.47       82.57      2.05 o 
  -6   6   7      180.47      181.14      2.89 o 
  -5   6   7      319.16      315.84      3.95 o 
  -4   6   7       35.47       31.96      1.37 o 
  -3   6   7       17.32       17.35      1.63 o 
  -2   6   7      317.56      312.06      3.82 o 
  -1   6   7      947.51      911.44      8.41 o 
   0   6   7      574.36      582.68      5.41 o 
   1   6   7       15.06       30.44      1.07 o 
   2   6   7       68.04       80.56      1.44 o 
   3   6   7        1.76        0.49      0.52 o 
   4   6   7      619.65      565.37      4.96 o 
   5   6   7        1.59        0.60      0.85 o 
   6   6   7       11.98       12.27      1.44 o 
   7   6   7        0.42       -0.73      1.11 o 
   8   6   7       20.00       27.77      2.41 o 
  -9   7   7       54.89       61.98      2.26 o 
  -8   7   7        6.60        5.78      1.28 o 
  -7   7   7       58.28       62.77      2.15 o 
  -6   7   7       12.95       12.03      1.73 o 
  -5   7   7       73.94       70.78      1.97 o 
  -4   7   7        8.03        6.02      1.04 o 
  -3   7   7       69.58       67.62      1.98 o 
  -2   7   7       14.52       20.73      1.35 o 
  -1   7   7       32.56       30.65      1.47 o 
   0   7   7       54.27       53.47      1.73 o 
   1   7   7        1.12        0.46      0.80 o 
   2   7   7       14.80       41.08      2.23 o 
   3   7   7        6.28        6.68      0.91 o 
   4   7   7       30.57       32.55      1.81 o 
   5   7   7        4.66        2.20      1.04 o 
   6   7   7       29.90       34.71      3.55 o 
  -7   8   7       17.99       18.83      1.65 o 
  -6   8   7        5.45        5.20      1.20 o 
  -5   8   7        2.49        2.11      1.10 o 
  -4   8   7       35.03       39.07      1.73 o 
  -3   8   7       18.94       18.18      1.39 o 
  -2   8   7      183.49      193.47      3.23 o 
  -1   8   7      350.29      351.84      5.00 o 
   0   8   7      109.32      116.38      2.80 o 
   1   8   7       78.72       84.04      3.42 o 
   2   8   7       22.02       29.50      1.81 o 
   3   8   7        0.74        0.86      1.11 o 
   4   8   7       64.83       68.54      2.61 o 
 -15   0   8      344.91      456.14     13.08 o 
 -14   0   8      193.38      281.60      6.60 o 
 -13   0   8        0.90        3.68      2.20 o 
 -12   0   8        9.65       13.84      2.62 o 
 -11   0   8        7.66       10.50      1.58 o 
 -10   0   8     1252.39     1237.51     41.98 o 
  -9   0   8     6804.44     6653.44     91.02 o 
  -8   0   8     1266.98     1148.43     13.59 o 
  -7   0   8     1057.69     1032.02     12.20 o 
  -6   0   8       17.07       17.96      0.91 o 
  -5   0   8      439.83      445.67      4.93 o 
  -4   0   8     1667.47     1863.93     17.65 o 
  -3   0   8     7304.35     7614.36     70.98 o 
  -2   0   8     1825.67     2265.40     22.47 o 
  -1   0   8     2233.43     2197.90     18.65 o 
   0   0   8       86.94      117.55      1.83 o 
   1   0   8      713.04      760.14      6.98 o 
   2   0   8     2399.83     2728.54     25.97 o 
   3   0   8      236.28      246.78      4.02 o 
   4   0   8      104.04       99.47      2.50 o 
   5   0   8      188.32      177.74      3.60 o 
   6   0   8      555.57      550.11      7.89 o 
   7   0   8      669.68      619.90      8.80 o 
   8   0   8      202.03      194.11      4.22 o 
   9   0   8       53.72       53.58      2.98 o 
  10   0   8       29.45       32.38      3.79 o 
  11   0   8       85.06       90.88      4.02 o 
 -15   1   8       44.48       54.49      3.48 o 
 -14   1   8        0.41        2.42      1.61 o 
 -13   1   8      142.17      147.08      3.62 o 
 -12   1   8      152.43      161.78      3.67 o 
 -11   1   8       47.28       44.40      2.07 o 
 -10   1   8      261.70      267.76      4.59 o 
  -9   1   8     3281.10     3218.22     31.29 o 
  -8   1   8       45.35       45.84      1.35 o 
  -7   1   8       34.87       37.27      1.14 o 
  -6   1   8        4.17        9.69      0.66 o 
  -5   1   8      598.13      604.56      4.81 o 
  -4   1   8     2759.54     3053.86     19.19 o 
  -3   1   8        4.89        7.05      0.40 o 
  -2   1   8       29.45       31.41      0.68 o 
  -1   1   8        7.72       82.33      2.14 o 
   0   1   8     1651.15     1717.18     11.72 o 
   1   1   8     1060.01     1119.88      7.48 o 
   2   1   8      362.99      399.76      2.71 o 
   3   1   8      216.86      215.74      2.27 o 
   4   1   8        9.70        5.55      0.77 o 
   5   1   8      314.68      300.49      3.52 o 
   6   1   8       32.14       33.81      1.32 o 
   7   1   8     1158.69     1077.01     10.59 o 
   8   1   8       88.16       87.98      2.18 o 
   9   1   8       15.45       21.72      1.45 o 
  10   1   8        0.26        0.09      1.16 o 
  11   1   8        6.53       10.00      1.60 o 
 -14   2   8       19.19       18.11      1.92 o 
 -13   2   8        1.89       -1.46      1.48 o 
 -12   2   8       55.19       60.63      2.95 o 
 -11   2   8       62.72       57.74      2.80 o 
 -10   2   8       66.31       65.91      2.50 o 
  -9   2   8        5.31        5.29      1.67 o 
  -8   2   8        5.74        6.16      1.00 o 
  -7   2   8      626.59      590.35      6.01 o 
  -6   2   8        0.03       -0.19      0.61 o 
  -5   2   8      155.25      135.14      1.87 o 
  -4   2   8       58.47       67.50      3.15 o 
  -3   2   8        5.86        5.04      1.55 o 
  -2   2   8      901.92      927.94      6.66 o 
  -1   2   8      250.80      243.76      2.22 o 
   0   2   8      154.20      144.62      1.41 o 
   1   2   8       12.64        9.46      0.46 o 
   2   2   8     1709.86     1696.73     11.06 o 
   3   2   8      284.29      267.92      2.30 o 
   4   2   8      135.47      118.10      1.82 o 
   5   2   8        4.55        5.69      0.85 o 
   6   2   8      462.26      451.31      5.26 o 
   7   2   8     1620.29     1518.04     14.26 o 
   8   2   8       20.32       24.85      1.46 o 
   9   2   8        0.06        0.46      1.03 o 
  10   2   8        0.34        0.51      1.25 o 
  11   2   8       49.35       54.33      2.49 o 
 -14   3   8        4.06       10.67      3.04 o 
 -13   3   8       80.80       81.25      3.55 o 
 -12   3   8       11.90       14.91      2.81 o 
 -11   3   8       45.74       42.66      2.25 o 
 -10   3   8       32.57       34.91      2.00 o 
  -9   3   8      268.60      253.75      4.67 o 
  -8   3   8        3.68        1.65      1.33 o 
  -7   3   8      144.79      137.16      2.44 o 
  -6   3   8      295.82      289.26      3.68 o 
  -5   3   8        1.70        3.14      0.77 o 
  -4   3   8      341.17      324.22      2.84 o 
  -3   3   8      696.51      714.92      5.12 o 
  -2   3   8      300.27      274.23      2.21 o 
  -1   3   8        0.09        2.08      0.42 o 
   0   3   8       15.99       20.53      0.69 o 
   1   3   8      192.55      186.76      1.87 o 
   2   3   8      357.26      367.38      3.03 o 
   3   3   8       81.40       83.13      1.28 o 
   4   3   8       65.05       59.41      1.56 o 
   5   3   8       23.10       23.40      1.21 o 
   6   3   8        8.08        7.47      1.15 o 
   7   3   8      512.30      489.57      6.49 o 
   8   3   8       21.56       25.50      1.71 o 
   9   3   8      427.77      426.12      6.20 o 
  10   3   8       42.46       46.67      2.03 o 
 -13   4   8        0.65       -1.01      1.29 o 
 -12   4   8        3.38        7.89      1.56 o 
 -11   4   8      339.88      322.75      5.14 o 
 -10   4   8        1.98        1.30      1.20 o 
  -9   4   8        2.90        3.94      1.00 o 
  -8   4   8       28.03       30.83      1.45 o 
  -7   4   8        2.59        1.27      0.83 o 
  -6   4   8       15.46       16.02      1.08 o 
  -5   4   8       67.95       64.63      1.60 o 
  -4   4   8        4.26        3.33      0.77 o 
  -3   4   8       38.21       42.35      1.33 o 
  -2   4   8        1.45        8.49      0.76 o 
  -1   4   8       24.75       33.82      0.89 o 
   0   4   8       78.32       74.52      1.40 o 
   1   4   8      110.76      108.37      1.55 o 
   2   4   8      254.63      340.43      3.93 o 
   3   4   8       28.02       52.45      2.23 o 
   4   4   8       11.94        9.89      0.77 o 
   5   4   8        9.66        8.92      0.99 o 
   6   4   8       17.74       20.71      1.29 o 
   7   4   8        6.77        7.16      1.27 o 
   8   4   8      530.00      513.88      6.95 o 
   9   4   8      127.14      154.60      3.55 o 
 -12   5   8        9.85        9.12      1.58 o 
 -11   5   8      151.63      144.45      3.41 o 
 -10   5   8       70.47       71.05      2.18 o 
  -9   5   8       10.76       14.78      1.29 o 
  -8   5   8        1.01        0.00      0.94 o 
  -7   5   8        7.73        6.60      0.97 o 
  -6   5   8       26.25       28.05      1.33 o 
  -5   5   8      225.32      227.04      3.11 o 
  -4   5   8      119.89      113.66      2.13 o 
  -3   5   8      112.74      107.69      2.18 o 
  -2   5   8        9.40       12.00      0.97 o 
  -1   5   8      227.16      230.35      2.79 o 
   0   5   8      243.58      247.02      2.44 o 
   1   5   8        0.30        0.25      0.52 o 
   2   5   8       35.50       77.48      3.26 o 
   3   5   8        3.27        5.70      0.69 o 
   4   5   8       27.79       27.68      1.04 o 
   5   5   8       52.48       50.63      1.57 o 
   6   5   8       47.98       45.59      1.71 o 
   7   5   8        0.58        0.84      1.14 o 
   8   5   8        0.13       -0.72      1.50 o 
 -11   6   8      126.11      118.22      2.94 o 
 -10   6   8      125.04      134.29      3.01 o 
  -9   6   8        1.69        1.42      1.09 o 
  -8   6   8      140.32      124.99      2.75 o 
  -7   6   8       69.55       66.24      1.88 o 
  -6   6   8       24.05       22.16      1.31 o 
  -5   6   8      135.41      122.23      2.35 o 
  -4   6   8        5.40        7.09      1.32 o 
  -3   6   8      309.01      303.13      4.77 o 
  -2   6   8     1086.50     1064.95     12.50 o 
  -1   6   8      283.88      285.55      3.64 o 
   0   6   8      345.33      350.98      3.79 o 
   1   6   8       81.34       80.22      1.70 o 
   2   6   8       22.74       19.11      0.94 o 
   3   6   8      128.31      116.58      1.74 o 
   4   6   8      190.91      161.87      2.26 o 
   5   6   8        2.06        1.74      0.98 o 
   6   6   8       70.52       69.32      2.38 o 
   7   6   8        2.24        2.47      1.23 o 
  -9   7   8       11.77       12.16      1.50 o 
  -8   7   8       12.40       12.73      1.43 o 
  -7   7   8      247.37      239.79      3.65 o 
  -6   7   8       33.83       35.49      1.62 o 
  -5   7   8       32.72       34.93      1.58 o 
  -4   7   8       16.92       16.20      1.27 o 
  -3   7   8        5.04        4.93      1.05 o 
  -2   7   8     1846.50     1782.68     23.69 o 
  -1   7   8        4.13        3.83      1.03 o 
   0   7   8      230.65      233.96      3.37 o 
   1   7   8       58.77       78.63      1.80 o 
   2   7   8       39.36       44.17      1.60 o 
   3   7   8      152.76      127.55      2.98 o 
   4   7   8       44.66       42.13      1.80 o 
   5   7   8       19.02       18.03      3.26 o 
   6   7   8       14.04       18.54      2.04 o 
  -7   8   8        5.91        2.97      1.42 o 
  -6   8   8       37.50       36.95      1.80 o 
  -5   8   8      199.52      192.18      3.33 o 
  -4   8   8       36.77       35.42      1.70 o 
  -3   8   8        3.83        5.91      1.20 o 
  -2   8   8       18.64       22.11      1.49 o 
  -1   8   8      143.19      139.42      3.07 o 
   0   8   8     1470.48     1431.22     14.09 o 
   1   8   8        3.65       15.31      1.49 o 
   2   8   8        1.88        1.79      1.17 o 
   3   8   8        1.56        0.90      1.36 o 
 -14   1   9      103.05      133.36      4.15 o 
 -13   1   9        0.60        1.82      1.33 o 
 -12   1   9        2.44        1.44      1.13 o 
 -11   1   9        2.57        2.08      0.96 o 
 -10   1   9       23.33       22.56      1.43 o 
  -9   1   9      445.14      428.53      6.93 o 
  -8   1   9        1.97        0.35      0.77 o 
  -7   1   9      288.40      276.76      3.18 o 
  -6   1   9       64.60       72.73      1.29 o 
  -5   1   9       36.51       25.98      1.00 o 
  -4   1   9        1.24        2.42      0.37 o 
  -3   1   9      242.42      222.96      1.92 o 
  -2   1   9       58.61      119.48      1.97 o 
  -1   1   9        2.52       57.08      1.36 o 
   0   1   9       21.35       21.07      0.68 o 
   1   1   9      764.02      760.95      5.70 o 
   2   1   9      322.31      339.70      2.55 o 
   3   1   9       15.17       14.61      0.89 o 
   4   1   9        0.07        0.59      0.73 o 
   5   1   9      113.07      112.57      2.08 o 
   6   1   9       36.64       37.52      1.43 o 
   7   1   9      625.85      585.21      6.08 o 
   8   1   9      229.58      229.41      3.65 o 
   9   1   9       14.92       18.78      1.59 o 
  10   1   9       12.18       13.69      1.57 o 
 -14   2   9       14.38       17.85      2.57 o 
 -13   2   9       32.15       37.72      2.68 o 
 -12   2   9       59.09       64.75      3.07 o 
 -11   2   9      117.66      104.30      5.50 o 
 -10   2   9      294.12      290.68      5.08 o 
  -9   2   9     2097.59     1989.88     23.09 o 
  -8   2   9        2.63        2.10      0.93 o 
  -7   2   9       39.23       37.88      1.35 o 
  -6   2   9       26.81       29.73      1.15 o 
  -5   2   9      127.19      108.43      1.73 o 
  -4   2   9      366.20      408.31      3.42 o 
  -3   2   9     1480.24     1607.93     10.53 o 
  -2   2   9      609.09      583.14      4.24 o 
  -1   2   9       33.71       31.49      0.78 o 
   0   2   9        5.48        3.24      0.41 o 
   1   2   9     1025.47     1077.99      6.97 o 
   2   2   9       48.39       63.68      1.03 o 
   3   2   9       36.01       67.74      1.46 o 
   4   2   9       10.72        9.76      0.83 o 
   5   2   9       25.96       25.57      1.20 o 
   6   2   9      184.86      183.69      3.03 o 
   7   2   9     1048.49      995.81     10.07 o 
   8   2   9       36.22       39.66      1.73 o 
   9   2   9        7.11        8.35      1.27 o 
  10   2   9       37.74       43.27      1.99 o 
 -14   3   9       83.90       90.33      5.29 o 
 -13   3   9        6.81        5.97      1.63 o 
 -12   3   9       68.71       65.41      2.70 o 
 -11   3   9       24.56       23.71      1.88 o 
 -10   3   9      173.61      167.71      3.80 o 
  -9   3   9      106.04      101.30      2.89 o 
  -8   3   9       16.40       14.65      1.33 o 
  -7   3   9      232.76      209.69      3.16 o 
  -6   3   9       52.31       54.18      1.65 o 
  -5   3   9      222.22      229.44      4.16 o 
  -4   3   9        5.82        4.99      0.51 o 
  -3   3   9      483.18      502.86      3.62 o 
  -2   3   9        4.67        4.47      0.45 o 
  -1   3   9       54.47       49.96      0.92 o 
   0   3   9      129.98      135.52      1.47 o 
   1   3   9       15.04       21.53      0.71 o 
   2   3   9       93.51      140.45      1.64 o 
   3   3   9       40.37       46.02      1.19 o 
   4   3   9       70.97       51.15      1.62 o 
   5   3   9       84.66       83.66      2.01 o 
   6   3   9        7.15        6.90      1.22 o 
   7   3   9      163.22      160.42      2.99 o 
   8   3   9       91.14       86.00      2.34 o 
   9   3   9       77.92       93.14      2.53 o 
  10   3   9       29.19       31.92      1.89 o 
 -13   4   9       12.54        8.53      1.60 o 
 -12   4   9        2.82        1.20      1.29 o 
 -11   4   9       94.25       90.12      2.69 o 
 -10   4   9       19.57       18.10      1.56 o 
  -9   4   9        1.19        1.13      0.95 o 
  -8   4   9       42.87       39.05      1.48 o 
  -7   4   9       50.55       43.85      1.51 o 
  -6   4   9       33.53       27.82      1.27 o 
  -5   4   9      128.92      133.62      2.27 o 
  -4   4   9        0.36       -0.07      0.73 o 
  -3   4   9       25.96       25.01      1.02 o 
  -2   4   9      285.05      255.85      2.60 o 
  -1   4   9      195.28      186.21      2.12 o 
   0   4   9      189.60      192.82      2.27 o 
   1   4   9       12.68       43.92      1.13 o 
   2   4   9        9.52       12.37      0.73 o 
   3   4   9      186.37      152.59      2.10 o 
   4   4   9      424.30      344.81      4.35 o 
   5   4   9      181.71      151.59      4.22 o 
   6   4   9        0.11        1.21      1.14 o 
   7   4   9      278.40      271.26      4.57 o 
   8   4   9       11.61       10.80      1.53 o 
   9   4   9      184.22      227.63      4.43 o 
 -12   5   9        0.42        1.77      1.39 o 
 -11   5   9      117.11      110.52      4.99 o 
 -10   5   9       29.71       29.67      1.94 o 
  -9   5   9       29.19       27.74      1.55 o 
  -8   5   9       29.42       28.69      1.42 o 
  -7   5   9       19.40       23.26      1.29 o 
  -6   5   9       16.78       18.75      1.18 o 
  -5   5   9       68.17       64.55      1.72 o 
  -4   5   9       56.97       58.20      1.65 o 
  -3   5   9      328.46      310.25      3.74 o 
  -2   5   9      704.51      659.92      5.92 o 
  -1   5   9        0.37       -0.60      0.68 o 
   0   5   9       28.43       29.92      1.07 o 
   1   5   9       23.13       22.83      0.94 o 
   2   5   9        4.69      107.55      4.36 o 
   3   5   9       80.35       64.07      1.37 o 
   4   5   9       10.98       13.06      1.16 o 
   5   5   9       61.83       56.46      1.82 o 
   6   5   9        5.45        5.48      1.08 o 
   7   5   9      242.12      262.09      4.57 o 
   8   5   9       11.53       19.06      2.72 o 
 -11   6   9        9.30       12.12      1.55 o 
 -10   6   9        0.03       -1.59      1.09 o 
  -9   6   9       44.64       44.05      1.95 o 
  -8   6   9       44.27       40.71      1.68 o 
  -7   6   9      108.02       90.28      2.16 o 
  -6   6   9        7.03        6.16      1.05 o 
  -5   6   9        9.26       11.25      1.11 o 
  -4   6   9        0.45       -0.95      0.80 o 
  -3   6   9       14.45       14.18      1.13 o 
  -2   6   9      382.10      374.81      4.41 o 
  -1   6   9      196.20      200.50      3.34 o 
   0   6   9      441.74      420.43      4.35 o 
   1   6   9        3.07        4.44      0.81 o 
   2   6   9        9.66       14.70      0.90 o 
   3   6   9       17.77       13.96      1.00 o 
   4   6   9       56.59       49.87      1.65 o 
   5   6   9      234.73      214.07      3.53 o 
   6   6   9       14.24       15.89      2.35 o 
   7   6   9        4.40        5.34      1.88 o 
  -9   7   9        7.94        6.46      1.37 o 
  -8   7   9       10.63        7.35      1.31 o 
  -7   7   9      101.60       88.67      2.28 o 
  -6   7   9      350.39      334.98      5.04 o 
  -5   7   9       33.92       31.56      1.56 o 
  -4   7   9        5.32        4.97      1.06 o 
  -3   7   9       64.54       60.04      1.91 o 
  -2   7   9      664.97      663.91      9.21 o 
  -1   7   9      419.88      400.83      4.81 o 
   0   7   9      633.78      613.82      6.45 o 
   1   7   9       69.91       68.48      1.74 o 
   2   7   9        0.19        1.94      0.90 o 
   3   7   9      101.98       80.02      3.76 o 
   4   7   9       10.22        6.45      3.03 o 
   5   7   9       39.88       36.41      2.46 o 
  -6   8   9      163.83      162.79      3.14 o 
  -5   8   9       47.32       44.67      1.91 o 
  -4   8   9        2.57        4.40      1.16 o 
  -3   8   9       18.33       14.18      1.38 o 
  -2   8   9       79.97       82.48      2.26 o 
  -1   8   9      258.82      247.79      3.76 o 
   0   8   9      395.64      386.74      5.38 o 
   1   8   9        3.27        1.01      1.17 o 
   2   8   9        5.26        8.18      1.51 o 
 -14   0  10       11.78       16.57      3.19 o 
 -13   0  10       32.00       39.10      2.76 o 
 -12   0  10      348.35      388.68      7.88 o 
 -11   0  10      254.89      261.22      5.92 o 
 -10   0  10      138.81      151.25      4.72 o 
  -9   0  10      521.03      502.03     10.90 o 
  -8   0  10       22.10       23.01      2.16 o 
  -7   0  10      723.92      685.78      7.42 o 
  -6   0  10       70.80       80.91      1.74 o 
  -5   0  10       33.87       33.86      1.19 o 
  -3   0  10      774.83      816.80      7.54 o 
  -2   0  10      146.88      265.51      3.01 o 
  -1   0  10      671.41      613.44      5.91 o 
   0   0  10     1035.90     1015.71      9.24 o 
   1   0  10      437.52      477.43      5.42 o 
   2   0  10      583.96      528.50      5.89 o 
   3   0  10      131.24      138.55      3.04 o 
   4   0  10      347.81      318.87      5.25 o 
   5   0  10        1.34        0.91      1.05 o 
   6   0  10      180.34      183.12      3.95 o 
   7   0  10       58.47       57.34      2.40 o 
   8   0  10       65.22       63.96      2.66 o 
   9   0  10        0.09        1.42      1.73 o 
  10   0  10       40.27       41.36      3.12 o 
 -14   1  10      247.99      316.86      6.93 o 
 -13   1  10      132.68      130.49      3.59 o 
 -12   1  10       58.57       64.14      2.57 o 
 -11   1  10       51.13       49.42      1.93 o 
 -10   1  10      148.13      158.56      2.99 o 
  -9   1  10     5948.05     5832.48     55.52 o 
  -8   1  10        4.43        2.90      0.94 o 
  -7   1  10      232.06      214.09      2.70 o 
  -6   1  10      201.64      216.09      2.24 o 
  -5   1  10        0.04        0.11      0.39 o 
  -4   1  10     1750.01     1879.15     12.13 o 
  -3   1  10        3.93        2.12      0.38 o 
  -2   1  10        1.83        6.83      1.37 o 
  -1   1  10       39.89       58.93      1.12 o 
   0   1  10      327.40      337.27      3.19 o 
   1   1  10      202.00      232.77      2.11 o 
   2   1  10       99.81      111.92      1.51 o 
   3   1  10      280.37      274.95      3.27 o 
   4   1  10      102.77       77.79      1.73 o 
   5   1  10        1.71        1.55      0.83 o 
   6   1  10       32.15       30.67      1.33 o 
   7   1  10      300.00      286.17      3.80 o 
   8   1  10        3.96        2.85      1.09 o 
   9   1  10      206.81      222.71      3.81 o 
  10   1  10        0.51       -0.87      1.35 o 
 -14   2  10       42.69       59.96      2.78 o 
 -13   2  10        0.24       -0.55      1.33 o 
 -12   2  10       23.87       25.12      2.31 o 
 -10   2  10      136.80      125.98      8.05 o 
  -9   2  10     1033.78     1025.86     13.84 o 
  -8   2  10      449.67      418.80      5.74 o 
  -7   2  10      336.72      309.78      3.77 o 
  -6   2  10       68.81       54.21      1.47 o 
  -5   2  10       38.00       47.31      1.18 o 
  -4   2  10      197.62      207.88      1.97 o 
  -3   2  10      550.64      544.18      8.86 o 
  -2   2  10       93.44      165.73      1.80 o 
  -1   2  10      441.12      443.65      3.47 o 
   0   2  10       94.21       91.07      1.19 o 
   1   2  10       68.33       93.00      1.21 o 
   2   2  10     1093.38     1180.18      9.45 o 
   3   2  10      118.72      126.41      1.95 o 
   4   2  10        3.18        2.73      0.81 o 
   5   2  10      195.20      164.75      2.59 o 
   6   2  10      172.08      157.08      2.84 o 
   7   2  10      133.77      123.35      2.64 o 
   8   2  10       86.26       87.26      2.35 o 
   9   2  10      269.48      281.19      4.39 o 
 -14   3  10       12.39       15.07      2.02 o 
 -13   3  10       24.04       26.74      3.18 o 
 -12   3  10       48.13       45.70      2.43 o 
 -11   3  10        5.31        1.38      1.38 o 
 -10   3  10      202.99      207.09      4.29 o 
  -9   3  10       14.91       13.59      1.59 o 
  -8   3  10        0.36       -0.77      1.03 o 
  -7   3  10       22.30       16.60      1.21 o 
  -6   3  10       71.64       73.70      1.93 o 
  -5   3  10      143.37      145.82      3.55 o 
  -4   3  10       12.54       14.98      0.69 o 
  -3   3  10       61.25       56.90      1.08 o 
  -2   3  10       24.17       32.59      0.95 o 
  -1   3  10       82.62       74.32      1.12 o 
   0   3  10      242.31      244.47      2.19 o 
   1   3  10       86.10       90.37      1.26 o 
   3   3  10       19.56       22.25      1.02 o 
   4   3  10      179.05      149.52      2.41 o 
   5   3  10       55.02       51.31      1.72 o 
   6   3  10       49.22       51.73      1.86 o 
   7   3  10      273.59      280.69      4.18 o 
   8   3  10       55.73       53.31      2.03 o 
   9   3  10        0.06        0.04      1.20 o 
 -13   4  10        3.02        3.43      1.48 o 
 -12   4  10       98.79       96.37      2.87 o 
 -11   4  10       19.68       19.84      1.68 o 
 -10   4  10       13.95       17.80      2.29 o 
  -9   4  10       42.81       42.84      1.95 o 
  -8   4  10      319.44      293.66      3.76 o 
  -7   4  10      368.57      310.47      3.81 o 
  -6   4  10        0.59        0.67      0.79 o 
  -5   4  10      127.34      112.70      2.12 o 
  -4   4  10        0.04        1.82      0.78 o 
  -3   4  10      130.19      126.05      2.01 o 
  -2   4  10     2593.97     2478.48     18.47 o 
  -1   4  10      618.18      604.33      5.28 o 
   0   4  10      410.85      419.41      3.51 o 
   1   4  10      290.56      286.20      2.86 o 
   2   4  10      301.61      271.65      3.00 o 
   3   4  10        0.87        7.04      0.83 o 
   4   4  10      408.57      336.39      5.59 o 
   5   4  10       50.88       41.30      1.67 o 
   6   4  10      426.24      418.29      6.40 o 
   7   4  10      791.16      773.24      9.55 o 
   8   4  10       41.86       53.50      2.29 o 
 -12   5  10       12.44       17.01      2.28 o 
 -11   5  10       38.51       40.80      2.20 o 
 -10   5  10       52.34       47.76      3.55 o 
  -9   5  10       10.28       11.89      1.30 o 
  -8   5  10        4.79        2.69      0.97 o 
  -7   5  10      153.96      127.18      2.42 o 
  -6   5  10       72.26       66.31      1.79 o 
  -5   5  10       23.97       24.82      1.26 o 
  -4   5  10       50.10       49.34      1.58 o 
  -3   5  10        6.81        9.55      0.98 o 
  -2   5  10     1244.31     1176.50      9.60 o 
  -1   5  10       64.89       68.26      1.57 o 
   0   5  10        0.79        1.27      0.73 o 
   1   5  10        9.91       12.26      0.75 o 
   2   5  10      215.45      213.39      2.70 o 
   3   5  10      187.05      150.48      2.42 o 
   4   5  10       57.73       48.37      1.76 o 
   5   5  10        3.83        3.33      1.05 o 
   6   5  10       10.41       11.09      1.25 o 
   7   5  10      148.00      138.53      3.37 o 
 -11   6  10       87.66       86.10      2.66 o 
 -10   6  10       47.99       47.76      2.11 o 
  -9   6  10        1.23        0.68      1.11 o 
  -8   6  10        1.39        0.23      0.96 o 
  -7   6  10        0.08        0.23      0.94 o 
  -6   6  10       54.86       50.42      1.74 o 
  -5   6  10      110.41      109.75      2.29 o 
  -4   6  10       10.52       12.97      1.14 o 
  -3   6  10       11.21       13.37      1.14 o 
  -2   6  10       43.14       44.46      1.61 o 
  -1   6  10       10.66       10.40      0.97 o 
   0   6  10       48.08       46.83      1.46 o 
   1   6  10        0.06       -0.71      0.77 o 
   2   6  10       10.12       10.71      1.02 o 
   3   6  10       16.03       14.93      1.13 o 
   4   6  10       18.45       24.35      1.49 o 
   5   6  10        6.39        6.48      1.08 o 
   6   6  10        6.75        9.70      1.52 o 
  -9   7  10       13.12       14.79      1.60 o 
  -8   7  10       16.15       16.12      1.43 o 
  -7   7  10      159.31      147.95      2.90 o 
  -6   7  10       25.19       21.66      1.43 o 
  -5   7  10       38.69       36.29      1.97 o 
  -4   7  10      116.76      121.02      2.54 o 
  -3   7  10       11.44       11.80      1.24 o 
  -2   7  10      231.04      236.65      3.86 o 
  -1   7  10       56.23       57.19      1.85 o 
   0   7  10       31.85       33.23      1.54 o 
   1   7  10        6.98        9.52      1.07 o 
   2   7  10        0.06       -1.62      1.08 o 
   3   7  10        0.08        1.81      1.32 o 
   4   7  10        9.94       13.55      2.38 o 
  -5   8  10       76.20       73.54      2.27 o 
  -4   8  10       30.92       35.05      1.75 o 
  -3   8  10        8.95        9.94      1.30 o 
  -2   8  10        6.78        6.04      1.31 o 
  -1   8  10        0.18        1.07      1.09 o 
   0   8  10       12.49       13.74      1.49 o 
   1   8  10       16.02       13.47      1.71 o 
 -14   1  11       38.95       57.06      2.95 o 
 -13   1  11        0.45        2.73      1.41 o 
 -12   1  11       28.54       31.00      2.67 o 
 -11   1  11       71.79       72.60      2.90 o 
 -10   1  11      129.37      130.42      2.45 o 
  -9   1  11     2078.57     2066.20     20.75 o 
  -8   1  11       19.44       19.89      1.24 o 
  -7   1  11       18.01       16.59      1.04 o 
  -6   1  11       29.35       28.62      0.91 o 
  -5   1  11      285.01      311.38      2.61 o 
  -4   1  11      722.71      756.72      5.34 o 
  -3   1  11       27.87       28.96      0.81 o 
  -2   1  11       98.36      100.72      1.31 o 
  -1   1  11       11.33       21.04      0.82 o 
   0   1  11       90.91       93.54      1.27 o 
   1   1  11       29.21       47.23      0.96 o 
   2   1  11        9.33       54.76      3.49 o 
   3   1  11        3.35        3.82      0.82 o 
   4   1  11       88.88       68.71      1.68 o 
   5   1  11        2.84        2.95      0.84 o 
   6   1  11        4.77        3.89      0.94 o 
   7   1  11        0.00        1.01      0.93 o 
   8   1  11      150.83      141.62      3.18 o 
   9   1  11       26.29       28.34      1.75 o 
 -14   2  11        2.95        6.64      2.33 o 
 -13   2  11       13.75       19.09      2.38 o 
 -12   2  11       61.65       65.86      3.11 o 
 -11   2  11       77.57       75.18      3.18 o 
 -10   2  11      134.48      133.18      3.72 o 
  -9   2  11      153.54      150.40      3.49 o 
  -8   2  11      121.88      117.49      2.59 o 
  -7   2  11       24.39       35.72      1.38 o 
  -6   2  11        3.49        3.13      0.79 o 
  -5   2  11        1.44        2.23      0.58 o 
  -4   2  11       54.71       56.66      1.10 o 
  -3   2  11      150.76      166.21      2.36 o 
  -2   2  11      164.14      142.52      1.63 o 
  -1   2  11      483.99      456.50      3.62 o 
   0   2  11     1202.57     1203.33      7.81 o 
   1   2  11       68.37       78.28      1.17 o 
   3   2  11       87.40       66.08      1.50 o 
   4   2  11      664.39      564.10      5.77 o 
   5   2  11      180.62      152.26      2.56 o 
   6   2  11        5.17        6.51      0.99 o 
   7   2  11       15.55       16.17      1.38 o 
   8   2  11       26.01       31.17      1.73 o 
   9   2  11      135.80      165.78      3.39 o 
 -13   3  11        7.00        5.34      1.72 o 
 -12   3  11       38.97       40.08      2.33 o 
 -11   3  11        5.24        4.16      1.43 o 
 -10   3  11       23.39       26.03      3.52 o 
  -9   3  11      279.34      274.38      4.38 o 
  -8   3  11       76.31       69.44      2.18 o 
  -7   3  11       23.66       22.25      1.44 o 
  -6   3  11       16.80       20.93      1.25 o 
  -5   3  11      318.50      305.86      3.96 o 
  -4   3  11      347.75      348.86      3.22 o 
  -3   3  11      145.64      137.50      1.77 o 
  -2   3  11      792.59      725.83      5.05 o 
  -1   3  11       14.90       20.69      0.73 o 
   0   3  11       19.33       23.94      0.79 o 
   1   3  11      496.83      487.69      3.72 o 
   2   3  11      386.86      447.93      3.73 o 
   3   3  11       51.21       35.68      1.23 o 
   4   3  11       36.31       35.09      1.36 o 
   5   3  11       89.09       84.88      2.17 o 
   6   3  11       29.81       28.42      1.58 o 
   7   3  11      396.18      359.81      4.99 o 
   8   3  11      245.51      276.07      4.39 o 
 -13   4  11       59.16       67.00      3.98 o 
 -12   4  11      137.35      157.73      3.64 o 
 -11   4  11       22.92       24.90      2.53 o 
 -10   4  11       32.57       33.79      1.92 o 
  -9   4  11      642.89      603.41      6.92 o 
  -8   4  11      133.31      116.26      2.29 o 
  -7   4  11        7.86       17.73      1.16 o 
  -6   4  11        5.95        2.38      0.90 o 
  -5   4  11        3.94        3.89      0.87 o 
  -4   4  11      171.49      176.66      2.45 o 
  -3   4  11      824.28      826.10      7.08 o 
  -2   4  11      146.01      145.81      2.34 o 
  -1   4  11      382.05      370.09      3.26 o 
   0   4  11      310.53      305.22      2.83 o 
   1   4  11      136.60      144.28      1.79 o 
   2   4  11      352.55      369.07      3.52 o 
   3   4  11      190.02      170.77      2.66 o 
   4   4  11       50.59       38.21      1.45 o 
   5   4  11       54.95       49.85      1.66 o 
   6   4  11       92.70       91.12      2.40 o 
   7   4  11      959.86      945.75     10.09 o 
   8   4  11        0.57       -0.98      1.20 o 
 -12   5  11      372.07      413.82      7.39 o 
 -11   5  11        8.73        8.64      1.56 o 
 -10   5  11        0.15       -0.79      1.22 o 
  -9   5  11       73.25       71.79      2.02 o 
  -8   5  11       50.45       41.98      1.63 o 
  -7   5  11      291.81      246.24      3.50 o 
  -6   5  11        2.53        1.12      0.86 o 
  -5   5  11       11.64       11.58      1.07 o 
  -4   5  11       61.94       60.53      1.73 o 
  -3   5  11      182.63      183.63      2.59 o 
  -2   5  11     2338.29     2189.47     16.73 o 
  -1   5  11       55.11       54.99      1.61 o 
   0   5  11      138.19      131.67      2.37 o 
   1   5  11        1.67        2.77      0.81 o 
   2   5  11       87.21       85.31      1.73 o 
   3   5  11      143.52      102.23      2.33 o 
   4   5  11       33.67       29.74      1.56 o 
   5   5  11       14.16       13.94      1.32 o 
   6   5  11        4.73        4.53      1.15 o 
   7   5  11      206.06      202.94      3.75 o 
 -10   6  11        3.54        2.74      1.29 o 
  -9   6  11       44.95       45.03      1.83 o 
  -8   6  11      121.89      110.10      2.45 o 
  -7   6  11        1.03       -0.76      0.91 o 
  -6   6  11        0.10       -0.04      0.93 o 
  -5   6  11        0.30        0.90      0.89 o 
  -4   6  11       42.35       48.68      2.08 o 
  -3   6  11       37.30       43.41      1.66 o 
  -2   6  11      255.70      254.73      3.53 o 
  -1   6  11        0.95        0.96      0.79 o 
   0   6  11        3.30        2.42      0.90 o 
   1   6  11        5.36        8.37      1.00 o 
   2   6  11       15.36       16.75      1.16 o 
   3   6  11       48.64       55.05      2.19 o 
   4   6  11       39.37       40.95      1.82 o 
   5   6  11       15.92       14.82      1.56 o 
  -8   7  11       59.60       57.11      2.06 o 
  -7   7  11        3.48        0.46      1.08 o 
  -6   7  11       25.68       25.19      1.52 o 
  -5   7  11       12.34       11.78      1.28 o 
  -4   7  11        0.89        1.35      1.00 o 
  -3   7  11       45.35       50.26      1.84 o 
  -2   7  11       38.16       35.06      1.61 o 
  -1   7  11        0.08       -1.37      0.91 o 
   0   7  11       20.71       27.74      1.34 o 
   1   7  11       42.73       40.39      1.83 o 
   2   7  11       44.54       45.45      1.70 o 
   3   7  11        3.42       -0.07      2.65 o 
  -4   8  11        9.09        8.90      1.37 o 
  -3   8  11       10.21       10.93      1.36 o 
  -2   8  11       14.79       14.77      1.62 o 
 -14   0  12        7.06       11.98      3.03 o 
 -13   0  12        6.95        4.89      2.50 o 
 -12   0  12       14.40       18.24      3.60 o 
 -11   0  12      243.26      245.87      5.85 o 
 -10   0  12      134.48      140.45      4.09 o 
  -9   0  12       59.52       46.23      2.48 o 
  -8   0  12       68.56       51.56      1.63 o 
  -7   0  12       36.48       30.79      1.38 o 
  -6   0  12       90.49       79.15      1.84 o 
  -5   0  12        0.32        0.73      0.59 o 
  -4   0  12       66.07       66.78      2.47 o 
  -3   0  12        4.41        6.23      0.71 o 
  -2   0  12       53.23       73.34      1.54 o 
  -1   0  12      163.33      150.79      2.41 o 
   0   0  12      820.57      799.04      7.67 o 
   1   0  12       44.59       42.51      1.91 o 
   2   0  12      727.98      869.07     16.16 o 
   3   0  12       61.67       57.99      2.62 o 
   4   0  12       84.20       73.12      2.51 o 
   5   0  12      627.66      558.26      8.33 o 
   6   0  12       11.00        7.34      1.51 o 
   7   0  12        4.70        3.84      1.40 o 
   8   0  12       72.90       80.40      3.08 o 
   9   0  12      374.45      427.72     10.83 o 
 -14   1  12      142.63      169.35      4.34 o 
 -13   1  12       56.31       60.71      2.99 o 
 -12   1  12        8.02       12.16      2.55 o 
 -11   1  12        0.47        0.62      2.22 o 
 -10   1  12      121.60      129.82      2.80 o 
  -8   1  12        2.60        4.16      0.97 o 
  -7   1  12      342.68      294.70      3.68 o 
  -6   1  12      290.73      301.05      3.68 o 
  -5   1  12      736.22      726.99      5.23 o 
  -4   1  12        0.12       -0.74      0.53 o 
  -3   1  12       44.22       47.89      1.28 o 
  -2   1  12        0.53        4.68      0.57 o 
  -1   1  12      306.79      288.54      2.89 o 
   0   1  12       18.24       17.10      0.70 o 
   1   1  12        1.75        1.28      0.52 o 
   3   1  12      140.10      141.94      2.36 o 
   4   1  12      325.12      268.58      3.48 o 
   5   1  12       27.31       26.48      1.34 o 
   6   1  12       24.94       24.68      1.38 o 
   7   1  12        4.64        6.64      1.07 o 
   8   1  12        3.29        2.25      1.19 o 
 -14   2  12       26.87       37.26      2.51 o 
 -13   2  12        6.59        9.87      2.26 o 
 -12   2  12        0.19       -0.57      1.50 o 
 -11   2  12        0.02       -1.74      1.23 o 
 -10   2  12       67.29       80.50      2.74 o 
  -9   2  12       65.75       61.43      2.01 o 
  -8   2  12       93.08       83.27      2.27 o 
  -7   2  12      398.35      320.90      4.78 o 
  -6   2  12       35.16       35.37      1.37 o 
  -5   2  12        0.37       -0.26      0.57 o 
  -4   2  12      201.99      217.95      2.50 o 
  -3   2  12      878.91      831.13      7.41 o 
  -2   2  12     1899.91     1813.17     12.70 o 
  -1   2  12      256.87      251.66      2.64 o 
   0   2  12       77.32       78.65      1.29 o 
   1   2  12        4.48       20.36      1.27 o 
   2   2  12       53.59       39.39      1.36 o 
   3   2  12       10.22        3.30      0.92 o 
   4   2  12      139.03      106.10      2.41 o 
   5   2  12       40.84       33.86      1.45 o 
   6   2  12      157.36      154.13      2.75 o 
   7   2  12       57.41       57.33      2.06 o 
   8   2  12       19.67       29.96      2.44 o 
 -13   3  12       33.01       33.30      2.40 o 
 -12   3  12        3.35        4.81      2.84 o 
 -11   3  12      105.13      102.52      3.24 o 
 -10   3  12        7.35        5.91      1.51 o 
  -9   3  12     2527.13     2420.98     24.27 o 
  -8   3  12       14.36       10.61      1.29 o 
  -7   3  12      157.73      123.05      2.72 o 
  -6   3  12        3.93        6.10      1.12 o 
  -5   3  12       21.73       17.13      1.14 o 
  -4   3  12      865.15      872.99      7.95 o 
  -3   3  12      149.00      147.53      1.80 o 
  -2   3  12     2668.71     2508.97     16.43 o 
  -1   3  12        1.65       22.77      1.18 o 
   0   3  12       27.75       27.82      0.85 o 
   1   3  12      198.68      214.26      2.27 o 
   2   3  12       61.26       86.60      1.71 o 
   3   3  12      375.02      296.88      3.61 o 
   4   3  12       27.74       21.99      1.14 o 
   5   3  12        0.01       -0.70      0.93 o 
   6   3  12       63.31       69.54      2.14 o 
   7   3  12      445.90      437.11      5.79 o 
   8   3  12       54.88       70.16      2.43 o 
 -12   4  12       42.61       47.80      2.36 o 
 -11   4  12       29.71       31.82      1.99 o 
 -10   4  12      248.80      233.52      4.48 o 
  -9   4  12      429.58      429.25      5.48 o 
  -8   4  12      107.38      106.54      2.26 o 
  -7   4  12      205.77      178.52      2.83 o 
  -6   4  12        6.39        5.67      0.92 o 
  -5   4  12      139.07      136.21      2.37 o 
  -4   4  12       50.67       51.74      1.44 o 
  -3   4  12      249.84      261.62      3.09 o 
  -2   4  12        6.55       16.86      1.08 o 
  -1   4  12       48.63       47.44      1.14 o 
   0   4  12       43.78       37.98      0.99 o 
   1   4  12      153.86      157.06      2.22 o 
   2   4  12       40.11       34.89      1.38 o 
   3   4  12       11.85       13.07      1.08 o 
   4   4  12      115.29      107.79      2.23 o 
   5   4  12        0.59        0.65      0.88 o 
   6   4  12      184.77      188.14      3.92 o 
   7   4  12        0.11        0.33      1.21 o 
 -11   5  12       16.23       16.82      1.82 o 
 -10   5  12        0.52       -1.61      1.67 o 
  -9   5  12       25.20       24.30      1.46 o 
  -8   5  12       85.79       82.94      2.12 o 
  -7   5  12      286.81      251.66      3.59 o 
  -6   5  12       21.53       21.35      1.30 o 
  -5   5  12        2.16        0.93      1.07 o 
  -4   5  12      148.37      144.30      2.54 o 
  -3   5  12        4.16        4.27      0.82 o 
  -2   5  12      364.59      359.24      3.92 o 
  -1   5  12       17.81       15.27      1.11 o 
   0   5  12        0.00       -0.26      0.69 o 
   1   5  12        3.14        4.17      0.90 o 
   2   5  12       22.11       22.06      1.40 o 
   3   5  12        0.30        0.19      0.84 o 
   4   5  12       44.92       51.45      1.72 o 
   5   5  12       53.30       53.88      2.10 o 
   6   5  12       66.44       74.99      2.41 o 
 -10   6  12        7.14        4.58      1.36 o 
  -9   6  12        3.14        3.33      1.17 o 
  -8   6  12        1.62        2.62      1.11 o 
  -7   6  12       38.88       42.10      1.76 o 
  -6   6  12       10.82       11.69      1.19 o 
  -5   6  12       79.79       76.49      2.05 o 
  -4   6  12        3.41        3.53      0.97 o 
  -3   6  12        3.27        3.52      0.98 o 
  -2   6  12       38.39       37.36      1.42 o 
  -1   6  12       48.10       49.68      1.52 o 
   0   6  12        3.08        3.81      0.88 o 
   1   6  12       76.34       76.30      1.96 o 
   2   6  12       59.03       57.52      2.75 o 
   3   6  12       58.65       54.12      2.27 o 
   4   6  12        0.32        0.55      1.19 o 
  -7   7  12        1.80        1.59      1.15 o 
  -6   7  12       34.77       35.09      1.72 o 
  -5   7  12        2.06        2.35      1.08 o 
  -4   7  12        0.41        0.72      1.28 o 
  -3   7  12       15.76       20.33      1.41 o 
  -2   7  12       31.15       30.62      1.57 o 
  -1   7  12       29.78       35.49      1.63 o 
   0   7  12       57.21       60.20      2.12 o 
   1   7  12        0.23        3.12      1.03 o 
   2   7  12        3.31        4.23      1.68 o 
 -14   1  13       22.77       23.19      2.23 o 
 -13   1  13       17.66       18.49      1.92 o 
 -12   1  13        0.00        3.98      3.66 o 
 -11   1  13       16.65       23.95      7.02 o 
 -10   1  13       49.96       48.49      2.69 o 
  -9   1  13       41.62       39.79      1.41 o 
  -8   1  13       98.60       93.83      1.83 o 
  -7   1  13       97.05       92.47      1.95 o 
  -6   1  13       75.99       61.20      1.63 o 
  -5   1  13        7.86       11.59      0.65 o 
  -4   1  13       19.06       21.63      0.77 o 
  -3   1  13      193.95      206.37      1.98 o 
  -2   1  13      992.72      910.41      6.82 o 
  -1   1  13        5.85        6.48      0.60 o 
   0   1  13       43.21       44.62      1.07 o 
   1   1  13        8.48       20.42      1.17 o 
   2   1  13       21.88       53.02      1.63 o 
   3   1  13       20.03       14.33      1.09 o 
   4   1  13      145.38      135.17      2.44 o 
   5   1  13        0.00       -0.48      0.88 o 
   6   1  13        4.25        3.11      0.98 o 
   7   1  13        4.10        2.65      1.06 o 
   8   1  13      211.66      221.09      3.97 o 
 -13   2  13       31.86       43.46      2.99 o 
 -11   2  13      236.14      240.57      5.83 o 
 -10   2  13      150.28      154.76      3.69 o 
  -9   2  13       78.13       81.81      3.01 o 
  -8   2  13       76.23       61.66      2.03 o 
  -7   2  13       22.24       11.64      1.20 o 
  -6   2  13       13.92       10.33      0.82 o 
  -5   2  13       78.83       70.93      1.45 o 
  -4   2  13        4.69        6.69      0.74 o 
  -3   2  13       34.01       34.83      1.07 o 
  -2   2  13      988.53      939.82      7.13 o 
  -1   2  13      402.92      395.13      3.60 o 
   0   2  13      289.91      285.82      2.89 o 
   1   2  13       54.68       52.85      1.39 o 
   2   2  13      146.93      174.38      2.81 o 
   3   2  13      216.04      187.18      2.62 o 
   4   2  13       84.83       71.08      1.87 o 
   5   2  13        0.40        0.32      0.88 o 
   6   2  13        9.95       11.03      1.23 o 
   7   2  13       59.84       59.46      2.15 o 
 -13   3  13       31.01       40.60      3.20 o 
 -12   3  13      371.50      406.61      7.08 o 
 -11   3  13        0.00       -1.08      2.05 o 
 -10   3  13        4.41        8.43      1.55 o 
  -9   3  13     1266.35     1235.41     13.49 o 
  -8   3  13      163.58      149.37      3.15 o 
  -7   3  13      686.25      548.54      6.94 o 
  -6   3  13        4.41        4.93      1.08 o 
  -5   3  13        1.52        1.56      0.83 o 
  -4   3  13       24.90       26.61      1.32 o 
  -3   3  13        0.20       -0.83      0.55 o 
  -2   3  13     2497.53     2362.03     15.59 o 
  -1   3  13       73.32       79.11      1.28 o 
   0   3  13      155.17      150.30      1.87 o 
   1   3  13       69.85       71.21      1.59 o 
   2   3  13        0.11        0.58      0.72 o 
   3   3  13       47.11       30.94      1.27 o 
   4   3  13       49.90       38.60      1.41 o 
   5   3  13        6.93        8.98      1.27 o 
   6   3  13        0.03       -1.51      1.01 o 
   7   3  13       13.23       12.92      1.49 o 
 -12   4  13        8.09        9.24      1.65 o 
 -11   4  13       33.23       34.71      2.04 o 
 -10   4  13       53.95       52.91      2.24 o 
  -9   4  13      496.58      478.57      8.23 o 
  -8   4  13        0.12        2.14      1.01 o 
  -7   4  13       74.73       64.92      1.83 o 
  -6   4  13       10.76        9.65      1.03 o 
  -5   4  13       31.52       28.60      1.32 o 
  -4   4  13      150.27      148.06      2.30 o 
  -3   4  13        0.12        1.36      0.95 o 
  -2   4  13      334.87      332.75      3.63 o 
  -1   4  13        9.76       18.46      1.00 o 
   0   4  13      169.74      168.49      2.21 o 
   1   4  13        7.64        9.28      0.88 o 
   2   4  13       23.09       26.07      1.29 o 
   3   4  13        8.74       12.05      1.11 o 
   4   4  13        7.62        6.46      1.03 o 
   5   4  13        7.21        8.40      1.30 o 
   6   4  13        1.14       -0.94      1.15 o 
 -11   5  13        4.22        4.65      1.55 o 
 -10   5  13       40.37       43.79      2.28 o 
  -9   5  13      193.08      191.96      3.31 o 
  -8   5  13      157.67      154.64      2.86 o 
  -7   5  13        4.76        4.62      1.02 o 
  -6   5  13       27.19       29.70      1.44 o 
  -5   5  13       11.34       15.39      1.19 o 
  -4   5  13       81.04       74.93      1.93 o 
  -3   5  13        1.80        4.71      0.85 o 
  -2   5  13        8.40        8.69      1.15 o 
  -1   5  13        0.75        0.48      0.72 o 
   0   5  13       75.87       79.64      1.93 o 
   1   5  13      383.84      347.86      5.37 o 
   2   5  13       12.53       15.11      1.52 o 
   3   5  13       20.98       20.24      1.44 o 
   4   5  13       18.34       21.45      1.37 o 
   5   5  13       36.85       45.45      1.79 o 
  -9   6  13      217.00      211.69      3.59 o 
  -8   6  13        0.47        1.29      1.10 o 
  -7   6  13       58.09       56.52      2.09 o 
  -6   6  13        0.09       -0.44      0.95 o 
  -5   6  13        2.48        2.11      1.00 o 
  -4   6  13       39.03       37.52      1.62 o 
  -3   6  13       97.74       96.87      2.24 o 
  -2   6  13       31.25       34.46      1.50 o 
  -1   6  13       22.17       26.81      1.29 o 
   0   6  13       40.96       42.20      1.63 o 
   1   6  13      199.43      188.05      3.86 o 
   2   6  13       91.23       77.27      2.62 o 
   3   6  13        1.89        2.97      1.32 o 
  -6   7  13        0.32       -1.30      1.42 o 
  -5   7  13        8.32       10.89      1.31 o 
  -4   7  13        8.24        8.00      1.49 o 
  -3   7  13       29.63       33.75      1.67 o 
  -2   7  13       51.47       47.75      1.86 o 
  -1   7  13       91.29       87.33      2.26 o 
   0   7  13       16.76       19.34      1.40 o 
 -14   0  14       37.99       51.16      4.63 o 
 -13   0  14        1.93        3.87      2.54 o 
 -12   0  14      192.10      206.38      7.93 o 
 -11   0  14      393.83      398.38      8.11 o 
 -10   0  14       11.86       13.48      2.52 o 
  -9   0  14        0.77        0.00      1.40 o 
  -8   0  14      352.35      341.13      6.82 o 
  -7   0  14      291.51      204.28      5.76 o 
  -6   0  14        8.21        7.42      0.85 o 
  -5   0  14       20.61       16.86      1.49 o 
  -4   0  14      221.78      212.89      2.91 o 
  -3   0  14      868.11      797.24      8.50 o 
  -2   0  14     4993.91     4863.72     40.98 o 
  -1   0  14      956.78      954.55      9.13 o 
   0   0  14     1158.59     1139.13     18.33 o 
   1   0  14      324.01      295.52      5.14 o 
   2   0  14        0.06       -0.77      1.12 o 
   3   0  14      451.88      365.72      6.18 o 
   4   0  14      915.26      783.32     10.95 o 
   5   0  14      149.37      124.60      3.49 o 
   6   0  14      170.15      160.06      4.14 o 
   7   0  14       88.86       88.10      3.33 o 
 -13   1  14       35.80       40.01      4.27 o 
 -12   1  14       28.42       40.36      3.68 o 
 -11   1  14       13.50       13.32      2.30 o 
 -10   1  14        5.96        8.63      1.33 o 
  -9   1  14       53.62       53.88      2.29 o 
  -8   1  14        9.68        7.62      0.88 o 
  -7   1  14       65.77       51.16      1.44 o 
  -6   1  14        1.19        2.99      0.63 o 
  -5   1  14      452.43      414.85      3.73 o 
  -4   1  14        1.96        3.85      0.60 o 
  -3   1  14      154.41      144.94      1.91 o 
  -2   1  14     2543.60     2368.18     16.28 o 
  -1   1  14      278.77      279.98      2.76 o 
   0   1  14        0.16        1.29      0.68 o 
   1   1  14        8.06       20.48      1.20 o 
   3   1  14      329.68      265.13      3.56 o 
   4   1  14        4.94        7.14      1.03 o 
   5   1  14       29.83       28.27      1.46 o 
   6   1  14       22.58       24.87      1.46 o 
   7   1  14       65.17       72.08      2.16 o 
 -13   2  14        0.57        4.45      1.81 o 
 -12   2  14       72.82       87.70      3.19 o 
 -11   2  14       40.96       43.33      2.93 o 
 -10   2  14       15.68       19.82      1.85 o 
  -9   2  14      162.63      145.03      3.04 o 
  -8   2  14        2.21        2.73      1.06 o 
  -7   2  14       22.85       17.33      1.31 o 
  -6   2  14       23.97       29.08      1.07 o 
  -5   2  14       53.25       45.67      1.25 o 
  -4   2  14      147.51      142.03      2.05 o 
  -3   2  14        1.07        0.28      0.63 o 
  -2   2  14       22.67       25.92      0.96 o 
  -1   2  14       51.28       55.21      1.19 o 
   0   2  14      446.14      428.91      4.28 o 
   1   2  14       86.28       84.57      1.88 o 
   2   2  14       24.61       36.81      1.58 o 
   3   2  14        0.87        1.24      0.96 o 
   4   2  14       37.42       36.83      1.55 o 
   5   2  14      143.43      128.71      2.57 o 
   6   2  14       12.87       13.60      1.30 o 
   7   2  14       44.56       50.19      2.17 o 
 -13   3  14      112.25      133.61      4.96 o 
 -12   3  14      144.94      179.77      4.47 o 
 -11   3  14       51.14       46.50      2.49 o 
 -10   3  14       29.52       28.60      2.17 o 
  -9   3  14      419.01      397.75      5.73 o 
  -8   3  14      100.75       87.63      2.52 o 
  -7   3  14       93.21       64.06      2.19 o 
  -6   3  14      120.31      116.64      2.88 o 
  -5   3  14      120.54      115.69      2.33 o 
  -4   3  14      141.61      142.37      2.61 o 
  -3   3  14       42.35       43.11      1.19 o 
  -2   3  14      527.22      490.66      4.11 o 
  -1   3  14       38.48       40.43      1.10 o 
   0   3  14       58.38       55.69      1.32 o 
   1   3  14       29.55       29.88      1.21 o 
   2   3  14       38.05       38.60      1.36 o 
   3   3  14       16.75       16.21      1.09 o 
   4   3  14       73.52       83.86      2.11 o 
   5   3  14        1.93        6.21      1.20 o 
   6   3  14       54.18       66.83      2.31 o 
 -12   4  14      131.94      164.26      3.95 o 
 -11   4  14       92.91       88.58      2.87 o 
 -10   4  14       66.69       67.40      2.22 o 
  -9   4  14      139.31      128.11      2.82 o 
  -8   4  14       25.25       16.97      1.39 o 
  -7   4  14       33.82       39.13      1.73 o 
  -6   4  14       41.29       38.45      1.53 o 
  -5   4  14        2.90        3.46      0.91 o 
  -4   4  14      123.29      117.48      2.24 o 
  -3   4  14       73.53       73.74      2.04 o 
  -2   4  14       11.16       17.81      1.02 o 
  -1   4  14        6.01        6.21      0.91 o 
   0   4  14       57.85       62.06      1.55 o 
   1   4  14        8.86       11.42      1.09 o 
   2   4  14        5.84        5.92      1.10 o 
   3   4  14       64.40       59.54      1.82 o 
   4   4  14       36.63       36.15      1.60 o 
   5   4  14       99.52       94.33      2.57 o 
 -10   5  14       83.11       87.68      2.73 o 
  -9   5  14      949.77      923.36     10.80 o 
  -8   5  14       98.15       93.79      2.32 o 
  -7   5  14        9.86        9.80      1.18 o 
  -6   5  14       33.68       38.08      1.61 o 
  -5   5  14        4.89        6.34      1.04 o 
  -4   5  14      257.60      236.55      3.42 o 
  -3   5  14       15.47       19.18      1.23 o 
  -2   5  14        8.97       10.20      1.03 o 
  -1   5  14        2.03       17.79      1.19 o 
   0   5  14        9.86       12.15      1.21 o 
   1   5  14      144.05      158.27      3.52 o 
   2   5  14      262.29      230.72      4.36 o 
   3   5  14        0.20       -1.69      1.12 o 
   4   5  14       19.72       19.67      1.66 o 
  -9   6  14      583.64      564.39      6.57 o 
  -8   6  14       11.37       13.53      1.42 o 
  -7   6  14      108.94      101.38      2.87 o 
  -6   6  14        2.79        2.00      1.05 o 
  -5   6  14        3.07        5.79      1.12 o 
  -4   6  14      247.79      231.82      3.55 o 
  -3   6  14      189.32      188.62      3.12 o 
  -2   6  14        7.92        7.41      0.99 o 
  -1   6  14       60.86       67.57      1.97 o 
   0   6  14       25.32       34.18      1.75 o 
   1   6  14       47.60       47.25      2.19 o 
   2   6  14       74.66       76.63      2.69 o 
  -5   7  14       15.51       18.40      1.50 o 
  -4   7  14       43.27       44.83      1.89 o 
  -3   7  14       18.22       17.38      1.41 o 
  -2   7  14       10.56       10.64      1.27 o 
 -13   1  15       53.92       70.11      3.00 o 
 -12   1  15      211.20      246.38      6.37 o 
 -11   1  15       19.95       20.99      2.37 o 
 -10   1  15        9.86        7.78      2.16 o 
  -9   1  15        6.64        5.57      1.34 o 
  -8   1  15      323.02      300.74      4.00 o 
  -7   1  15      326.86      252.29      3.18 o 
  -6   1  15        6.49        4.06      0.66 o 
  -5   1  15       16.89       16.56      0.83 o 
  -4   1  15      103.04       96.42      1.48 o 
  -3   1  15      230.76      234.45      2.41 o 
  -2   1  15      852.13      820.08      6.39 o 
  -1   1  15      299.36      297.52      3.06 o 
   0   1  15      126.03      115.60      2.00 o 
   1   1  15        1.89        2.71      0.79 o 
   2   1  15       43.23      101.11      2.15 o 
   3   1  15        2.51        3.09      0.94 o 
   4   1  15       27.37       20.65      1.36 o 
   5   1  15        9.69       10.57      1.22 o 
   6   1  15        5.77        7.15      1.24 o 
 -13   2  15       12.24       19.82      3.21 o 
 -12   2  15        9.94       11.69      1.84 o 
 -11   2  15       31.94       32.77      2.76 o 
 -10   2  15        2.15        3.45      1.31 o 
  -9   2  15      118.91      111.94      2.75 o 
  -8   2  15       77.05       63.79      2.10 o 
  -7   2  15        7.52        4.35      1.07 o 
  -6   2  15        0.03       -0.99      0.73 o 
  -5   2  15       25.40       26.13      1.06 o 
  -4   2  15       20.88       25.87      1.40 o 
  -3   2  15       34.06       31.77      1.14 o 
  -2   2  15      844.71      830.60      8.30 o 
  -1   2  15       39.18       39.91      1.19 o 
   0   2  15      126.32      130.64      2.15 o 
   1   2  15       52.80       55.25      1.66 o 
   2   2  15       21.29       38.36      1.69 o 
   3   2  15       66.31       59.15      1.80 o 
   4   2  15      316.51      278.89      4.99 o 
   5   2  15      237.30      231.62      3.61 o 
   6   2  15        0.56       -0.89      1.38 o 
 -12   3  15       48.64       64.01      3.66 o 
 -11   3  15       56.61       57.00      3.00 o 
 -10   3  15      107.53      104.69      2.82 o 
  -9   3  15        7.10        5.17      1.29 o 
  -8   3  15      109.73      103.91      2.75 o 
  -7   3  15      162.73      139.39      3.06 o 
  -6   3  15        2.59        2.45      1.10 o 
  -5   3  15       57.58       48.14      1.68 o 
  -4   3  15       66.07       63.09      1.86 o 
  -3   3  15        5.13       11.51      1.08 o 
  -2   3  15       17.66       18.76      0.92 o 
  -1   3  15       21.10       25.71      1.12 o 
   0   3  15        0.96        0.25      0.81 o 
   1   3  15       45.69       45.84      1.54 o 
   2   3  15       55.30       54.26      1.61 o 
   3   3  15       54.79       49.98      1.58 o 
   4   3  15       94.77       99.98      2.36 o 
   5   3  15        4.78        2.76      1.25 o 
 -11   4  15       24.40       24.51      2.24 o 
 -10   4  15       99.59      104.38      2.68 o 
  -9   4  15      117.58      114.64      2.75 o 
  -8   4  15        3.99        2.17      1.10 o 
  -7   4  15        1.43        0.73      1.01 o 
  -6   4  15        1.28        1.74      1.01 o 
  -5   4  15       21.36       22.74      1.19 o 
  -4   4  15      117.49      120.36      2.14 o 
  -3   4  15       27.72       29.92      1.25 o 
  -2   4  15       25.57       26.70      1.20 o 
  -1   4  15       60.80       65.54      1.78 o 
   0   4  15       22.66       29.43      1.79 o 
   1   4  15        1.72        4.05      0.98 o 
   2   4  15        9.42       12.26      1.78 o 
   3   4  15        0.14       -0.30      0.93 o 
   4   4  15        5.55        7.18      1.80 o 
 -10   5  15       12.10        9.44      1.48 o 
  -9   5  15     1012.82      988.08     10.65 o 
  -8   5  15       29.02       25.57      1.72 o 
  -7   5  15       70.92       66.55      2.03 o 
  -6   5  15        1.46        0.95      0.98 o 
  -5   5  15        0.21        0.31      0.92 o 
  -4   5  15       51.13       48.40      1.56 o 
  -3   5  15        2.65        2.72      0.84 o 
  -2   5  15       39.40       40.53      1.61 o 
  -1   5  15      142.32      142.92      2.64 o 
   0   5  15        7.73        9.07      1.44 o 
   1   5  15        0.85        1.10      1.25 o 
   2   5  15        6.32        3.96      1.36 o 
   3   5  15        0.70       -0.38      1.25 o 
  -8   6  15       58.70       56.04      2.10 o 
  -7   6  15        5.98        3.62      1.18 o 
  -6   6  15       70.57       74.37      2.18 o 
  -5   6  15      103.58      115.64      2.58 o 
  -4   6  15        7.70        8.25      1.17 o 
  -3   6  15        0.03       -0.92      0.94 o 
  -2   6  15       23.30       24.69      1.47 o 
  -1   6  15       26.22       32.48      1.57 o 
   0   6  15      240.06      279.42      5.07 o 
   1   6  15        0.67       -0.32      1.29 o 
 -13   0  16       29.89       44.14      4.59 o 
 -12   0  16      325.62      388.03     12.02 o 
 -11   0  16        3.43        3.98      2.31 o 
 -10   0  16        9.84        9.31      1.89 o 
  -9   0  16      297.08      280.09      6.38 o 
  -8   0  16        0.00       -0.20      1.38 o 
  -7   0  16       74.48       61.32      6.45 o 
  -6   0  16        6.31        7.73      3.14 o 
  -5   0  16      124.64      121.95      2.43 o 
  -4   0  16      282.52      277.18      3.62 o 
  -3   0  16        6.25        7.74      1.30 o 
  -2   0  16        7.69       12.53      1.37 o 
  -1   0  16       20.21       20.54      1.73 o 
   0   0  16      246.27      229.85      4.55 o 
   1   0  16       28.45       27.75      1.93 o 
   2   0  16        8.81       17.19      1.65 o 
   3   0  16        5.16        5.75      1.53 o 
   4   0  16      212.29      201.13      4.69 o 
   5   0  16        0.29       -0.04      1.44 o 
 -13   1  16      131.34      150.08      5.15 o 
 -12   1  16      327.25      386.62      8.49 o 
 -11   1  16      119.71      125.64      4.40 o 
 -10   1  16       76.01       66.02      3.23 o 
  -9   1  16       70.73       68.70      2.61 o 
  -8   1  16      196.44      176.36      3.93 o 
  -7   1  16      768.46      645.95      6.31 o 
  -6   1  16        0.39       -0.53      0.57 o 
  -5   1  16      100.13       93.98      1.61 o 
  -4   1  16      172.91      173.47      2.20 o 
  -3   1  16       56.21       54.73      1.25 o 
  -2   1  16     3971.71     3844.29     27.82 o 
  -1   1  16       23.61       25.91      1.34 o 
   0   1  16       37.58       36.35      1.32 o 
   1   1  16       73.12       73.39      1.88 o 
   2   1  16       58.33       68.78      1.89 o 
   3   1  16      112.76       88.96      2.16 o 
   4   1  16       28.00       24.95      1.47 o 
   5   1  16        1.03        2.59      1.13 o 
 -12   2  16        0.01        1.20      1.48 o 
 -11   2  16       71.51       72.79      2.96 o 
 -10   2  16       25.12       25.30      2.13 o 
  -9   2  16       65.09       55.34      2.10 o 
  -8   2  16        0.61        3.42      1.38 o 
  -7   2  16       21.20       28.13      1.61 o 
  -6   2  16       28.91       26.48      1.35 o 
  -5   2  16       21.62       21.68      1.13 o 
  -4   2  16      156.38      154.73      2.27 o 
  -3   2  16      116.35      115.36      2.13 o 
  -2   2  16      436.51      418.30      4.26 o 
  -1   2  16      164.26      165.39      2.44 o 
   0   2  16      156.86      157.47      2.44 o 
   1   2  16       58.08       57.40      1.76 o 
   2   2  16        0.19        1.11      0.88 o 
   3   2  16       27.24       30.65      1.50 o 
   4   2  16      104.92      105.15      2.45 o 
   5   2  16       11.29       13.19      1.39 o 
 -12   3  16        0.12       -1.05      2.33 o 
 -11   3  16        9.23       10.77      2.15 o 
 -10   3  16        8.39        8.85      1.47 o 
  -9   3  16       12.27       13.51      1.53 o 
  -8   3  16      140.34      129.29      3.04 o 
  -7   3  16        7.17        7.22      1.27 o 
  -6   3  16       10.72       10.31      1.28 o 
  -5   3  16      158.72      158.83      3.32 o 
  -4   3  16       15.68       21.01      1.20 o 
  -3   3  16       20.89       19.32      1.65 o 
  -2   3  16        9.78       11.71      1.11 o 
  -1   3  16       94.49       97.53      2.12 o 
   0   3  16       17.28       21.45      1.25 o 
   1   3  16        3.28       23.06      1.34 o 
   2   3  16       52.78       93.70      2.06 o 
   3   3  16        0.18        1.74      0.91 o 
   4   3  16        3.28        3.58      1.17 o 
 -11   4  16        7.07        6.57      1.53 o 
 -10   4  16       15.51       19.01      1.94 o 
  -9   4  16        1.91       -0.01      1.08 o 
  -8   4  16       21.13       20.82      1.53 o 
  -7   4  16        7.78        6.86      1.18 o 
  -6   4  16        2.70        0.91      0.98 o 
  -5   4  16       24.91       30.08      1.43 o 
  -4   4  16        6.19        6.44      0.99 o 
  -3   4  16       17.03       17.66      1.12 o 
  -2   4  16        6.62        7.02      1.00 o 
  -1   4  16       91.45       95.65      2.79 o 
   0   4  16      314.38      333.10      5.40 o 
   1   4  16       34.91       40.20      2.11 o 
   2   4  16       38.67       56.84      2.09 o 
   3   4  16       33.84       39.71      1.93 o 
  -9   5  16      221.64      219.26      4.02 o 
  -8   5  16       13.99       11.85      1.45 o 
  -7   5  16        1.58        0.34      1.09 o 
  -6   5  16       11.53       11.19      1.24 o 
  -5   5  16        7.05        7.72      1.12 o 
  -4   5  16       38.88       42.86      1.55 o 
  -3   5  16       25.17       25.80      1.31 o 
  -2   5  16       19.46       27.89      1.46 o 
  -1   5  16       16.08       16.70      1.70 o 
   0   5  16       45.63       59.73      2.45 o 
   1   5  16       17.70       23.59      1.89 o 
   2   5  16        8.05        9.28      1.63 o 
  -6   6  16        7.14        8.98      1.31 o 
  -5   6  16      105.57      111.05      2.59 o 
  -4   6  16       44.45       42.51      1.81 o 
  -3   6  16       18.43       17.39      1.40 o 
  -2   6  16        1.63        6.78      1.17 o 
  -1   6  16        5.49        7.90      1.58 o 
 -12   1  17       27.50       24.98      3.60 o 
 -11   1  17        0.04       -1.28      1.11 o 
 -10   1  17       11.88       10.61      2.64 o 
  -9   1  17        3.34        3.54      1.31 o 
  -8   1  17      331.14      321.22      5.73 o 
  -7   1  17       69.55       62.68      1.82 o 
  -6   1  17       35.16       36.62      1.17 o 
  -5   1  17        0.49       -0.46      0.60 o 
  -4   1  17       28.36       34.97      1.15 o 
  -3   1  17       74.72       79.25      1.58 o 
  -2   1  17     1627.51     1524.58     31.93 o 
  -1   1  17       49.59       54.39      1.58 o 
   0   1  17        8.50        7.19      0.93 o 
   1   1  17        0.36        0.85      0.92 o 
   2   1  17        3.91        4.80      1.06 o 
   3   1  17      165.51      146.47      2.81 o 
   4   1  17       30.48       24.74      1.56 o 
 -12   2  17       91.30      112.78      3.72 o 
 -11   2  17       52.60       50.00      2.67 o 
 -10   2  17        0.10        0.45      1.26 o 
  -9   2  17       18.64       21.59      1.86 o 
  -8   2  17       38.73       34.50      1.58 o 
  -7   2  17       53.74       45.82      1.75 o 
  -6   2  17       15.30       13.32      1.07 o 
  -5   2  17        3.36        4.72      0.92 o 
  -4   2  17      127.62      128.05      1.96 o 
  -3   2  17       87.94       89.23      1.71 o 
  -2   2  17      394.53      403.34      4.66 o 
  -1   2  17       12.24       14.69      1.16 o 
   0   2  17       22.31       22.04      1.20 o 
   1   2  17       20.24       17.80      1.45 o 
   2   2  17        2.84        6.09      1.22 o 
   3   2  17      165.16      162.68      3.01 o 
   4   2  17        5.14        5.93      1.22 o 
 -11   3  17        1.28       -1.48      2.29 o 
 -10   3  17       22.99       33.64      2.31 o 
  -9   3  17       38.53       41.33      2.07 o 
  -8   3  17       22.32       25.25      1.72 o 
  -7   3  17       38.75       36.75      1.87 o 
  -6   3  17       31.31       26.12      1.48 o 
  -5   3  17        4.77        1.71      0.96 o 
  -4   3  17        4.50        5.01      0.94 o 
  -3   3  17       42.72       39.60      1.67 o 
  -2   3  17       56.84       61.94      2.32 o 
  -1   3  17      449.30      440.62      5.08 o 
   0   3  17       14.01       16.58      1.27 o 
   1   3  17       50.87       64.62      1.98 o 
   2   3  17       37.45       64.84      2.03 o 
   3   3  17       28.34       39.65      2.03 o 
 -10   4  17        0.21        0.35      1.18 o 
  -9   4  17        7.68        7.32      1.33 o 
  -8   4  17        9.71        6.22      1.25 o 
  -7   4  17        9.75       11.92      1.34 o 
  -6   4  17       38.13       45.37      1.86 o 
  -5   4  17       93.04      100.42      2.27 o 
  -4   4  17       47.25       48.76      1.71 o 
  -3   4  17       17.93       18.46      1.41 o 
  -2   4  17      184.96      179.12      3.78 o 
  -1   4  17       52.38       57.78      2.34 o 
   0   4  17        1.24        0.96      1.84 o 
   1   4  17       22.26       27.05      2.09 o 
   2   4  17        0.04       11.35      3.87 o 
  -8   5  17       67.70       66.20      2.59 o 
  -7   5  17       21.88       22.67      1.69 o 
  -6   5  17        7.18       11.35      1.41 o 
  -5   5  17      348.59      363.68      5.16 o 
  -4   5  17       85.39       91.75      2.11 o 
  -3   5  17        0.13       -1.00      0.96 o 
  -2   5  17       30.65       36.09      2.15 o 
  -1   5  17       15.56       15.70      1.73 o 
   0   5  17      327.52      379.84      6.20 o 
 -11   0  18        1.15        1.90      2.43 o 
 -10   0  18       59.55       52.14      4.40 o 
  -9   0  18      158.97      145.24      4.54 o 
  -8   0  18      151.21      116.97      4.02 o 
  -7   0  18       34.06       20.38      2.03 o 
  -5   0  18        4.77        6.75      1.49 o 
  -4   0  18      108.27      126.12      3.58 o 
  -3   0  18        4.91        5.68      1.11 o 
  -2   0  18      287.20      311.36      5.65 o 
  -1   0  18        1.66       -0.47      1.25 o 
   0   0  18        1.40        0.33      1.29 o 
   1   0  18        0.20        0.54      1.37 o 
   2   0  18        0.12        0.02      1.46 o 
   3   0  18      130.89      118.30      3.72 o 
 -11   1  18       80.19       88.33      3.91 o 
 -10   1  18      145.54      150.34      4.81 o 
  -9   1  18        1.68        2.74      1.34 o 
  -8   1  18        0.04        0.45      1.21 o 
  -7   1  18      421.82      374.86      5.45 o 
  -6   1  18       15.72       17.04      1.10 o 
  -5   1  18       80.56       88.35      1.66 o 
  -4   1  18       16.19       14.98      0.97 o 
  -3   1  18      104.72      100.48      2.50 o 
  -2   1  18      287.15      285.38      4.66 o 
  -1   1  18        7.67        9.64      0.99 o 
   0   1  18       38.42       44.87      1.69 o 
   1   1  18        0.92        3.79      1.34 o 
   2   1  18      129.41      111.47      2.55 o 
   3   1  18       16.73       19.57      1.49 o 
 -11   2  18        0.14       -0.84      1.87 o 
 -10   2  18        8.87        9.46      1.69 o 
  -9   2  18       21.47       17.08      1.81 o 
  -8   2  18       24.32       23.98      1.91 o 
  -7   2  18       49.04       43.83      1.73 o 
  -6   2  18        2.37        2.88      0.88 o 
  -5   2  18        0.03       -1.14      0.76 o 
  -4   2  18        0.03        1.01      0.79 o 
  -3   2  18        5.71        5.15      0.97 o 
  -2   2  18        0.15        1.17      0.92 o 
  -1   2  18       27.47       31.86      1.50 o 
   0   2  18      199.16      216.90      3.38 o 
   1   2  18       10.17       11.87      1.12 o 
   2   2  18        0.51        6.33      1.30 o 
   3   2  18       24.36       29.18      1.66 o 
 -10   3  18       48.59       51.56      3.38 o 
  -9   3  18       68.55       71.14      2.51 o 
  -8   3  18        0.72        1.06      1.22 o 
  -7   3  18      209.74      187.43      3.75 o 
  -6   3  18       24.12       22.90      1.49 o 
  -5   3  18        1.10       -0.77      0.91 o 
  -4   3  18      120.83      128.49      2.47 o 
  -3   3  18       51.09       46.54      2.11 o 
  -2   3  18     1189.79     1192.98     13.61 o 
  -1   3  18       27.70       33.32      2.02 o 
   0   3  18       61.86       73.35      2.07 o 
   1   3  18        4.57       15.58      1.33 o 
   2   3  18       19.63       32.38      1.70 o 
  -9   4  18        0.03       -0.36      1.17 o 
  -8   4  18        8.43       10.23      1.38 o 
  -7   4  18       78.18       82.52      2.43 o 
  -6   4  18       14.39       19.38      1.50 o 
  -5   4  18       81.63       95.79      2.28 o 
  -4   4  18       72.53       74.95      2.29 o 
  -3   4  18       35.84       34.96      2.09 o 
  -2   4  18      333.50      309.93      6.00 o 
  -1   4  18        9.38        8.30      1.55 o 
   0   4  18      157.41      184.04      4.08 o 
  -5   5  18      140.55      157.86      3.29 o 
  -4   5  18        0.31        0.37      1.08 o 
  -3   5  18       15.26       18.50      1.86 o 
 -10   1  19        1.18       -0.32      1.07 o 
  -9   1  19        2.95        2.03      1.35 o 
  -8   1  19       15.41       14.49      1.66 o 
  -7   1  19        0.32       -1.01      0.98 o 
  -6   1  19        6.41        8.49      0.99 o 
  -5   1  19        0.06       -0.86      0.74 o 
  -4   1  19        5.16        7.28      1.01 o 
  -3   1  19        0.17        1.36      0.88 o 
  -2   1  19       21.38       21.42      1.61 o 
  -1   1  19       96.98       97.48      2.25 o 
   0   1  19        1.52        0.59      1.00 o 
   1   1  19       67.63       69.01      2.11 o 
   2   1  19        0.08        1.17      1.08 o 
 -10   2  19        3.76        2.04      1.46 o 
  -9   2  19       98.32      103.70      3.39 o 
  -8   2  19       86.72       81.37      2.97 o 
  -7   2  19       31.00       31.58      2.09 o 
  -6   2  19       40.77       49.28      1.66 o 
  -5   2  19      104.26      124.16      3.14 o 
  -4   2  19      122.56      128.13      3.09 o 
  -3   2  19        0.04        0.29      0.97 o 
  -2   2  19       89.58       87.72      2.17 o 
  -1   2  19        3.24        3.28      1.06 o 
   0   2  19       49.58       73.98      2.16 o 
   1   2  19        5.03        2.76      1.26 o 
  -9   3  19       54.67       54.36      3.45 o 
  -8   3  19      269.76      275.36      4.79 o 
  -7   3  19       95.71       93.35      3.75 o 
  -6   3  19       32.02       38.16      1.79 o 
  -5   3  19      288.17      300.41      4.05 o 
  -4   3  19        2.58        5.02      1.09 o 
  -3   3  19       71.02       68.36      2.52 o 
  -2   3  19      800.28      780.59      9.88 o 
  -1   3  19      240.22      238.50      4.61 o 
   0   3  19      305.27      365.59      6.00 o 
  -7   4  19        3.61        1.15      1.16 o 
  -6   4  19        4.87        6.64      1.28 o 
  -5   4  19        8.87       11.13      1.36 o 
  -4   4  19       30.44       35.17      1.90 o 
  -3   4  19      117.94      103.54      3.13 o 
  -2   4  19      446.02      455.79      6.95 o 
  -9   0  20       23.25       26.20      3.60 o 
  -8   0  20       65.23       64.35      3.31 o 
  -7   0  20       17.15       17.08      1.72 o 
  -6   0  20        1.18       -0.07      1.97 o 
  -5   0  20       32.76       41.31      2.77 o 
  -4   0  20      234.42      257.49     14.18 o 
  -3   0  20       35.71       43.14      3.38 o 
  -2   0  20        1.76        2.79      2.45 o 
  -1   0  20       15.27       18.64      2.01 o 
   0   0  20      213.38      259.10      6.80 o 
  -9   1  20        4.41        4.92      1.50 o 
  -8   1  20       82.06       74.04      2.94 o 
  -7   1  20      127.53      117.48      2.93 o 
  -6   1  20        0.56       -0.09      1.02 o 
  -5   1  20        5.47        9.01      1.32 o 
  -4   1  20       24.83       26.13      2.23 o 
  -3   1  20       20.55       23.23      1.36 o 
  -2   1  20        5.20        7.97      1.22 o 
  -1   1  20        0.91        3.08      1.19 o 
   0   1  20       13.70       17.61      1.61 o 
  -8   2  20       42.39       43.26      2.46 o 
  -7   2  20        0.15        0.90      1.36 o 
  -6   2  20        0.01       -1.21      1.02 o 
  -5   2  20      105.46      120.45      3.38 o 
  -4   2  20       31.86       35.97      1.98 o 
  -3   2  20       18.28       22.03      1.77 o 
  -2   2  20      149.73      162.94      2.98 o 
  -1   2  20       19.76       22.52      1.51 o 
  -7   3  20      169.21      162.67      3.25 o 
  -6   3  20       42.44       55.50      1.87 o 
  -5   3  20      139.14      144.57      3.08 o 
  -4   3  20       39.77       45.83      2.33 o 
  -3   3  20      283.16      279.85      6.47 o 
  -7   1  21        4.86        4.55      1.94 o 
  -6   1  21       17.21       28.73      2.27 o 
  -5   1  21      207.05      223.91      6.22 o 
  -4   1  21       27.21       31.46      1.93 o 
  -3   1  21        0.72        1.03      1.25 o 
                                                 
